# Supplementary material for: From science to society: Exploring the nexus between obesity research and public awareness in Brazil
Source: Heliyon. 2024 Sep 18;10(19):e37968. doi: 10.1016/j.heliyon.2024.e37968 (PMC11470406; doi:10.1016/j.heliyon.2024.e37968)
Supplement: Multimedia component 1 [file mmc1.xlsx]

## Sheet: Dim. Publications
"About the data: Exported on Sep 30, 2023. Criteria: '(obesidade AND Brasil) OR (obesity AND Brazil)' in full data; Publication Year is 2024 or 2023 or 2022 or 2021 or 2020 or 2019 or 2018 or 2017 or 2016 or 2015 or 2014 or 2013 or 2012 or 2011 or 2010 or 2009 or 2008 or 2007 or 2006 or 2005 or 2004; Country/Territory is Brazil. Note: For hyper-authorship publications with more than 100 authors t…
Rank	Publication ID	DOI	PMID	PMCID	ISBN	Title	Abstract	Acknowledgements	Funding	Source title	Anthology title	Book editors	Publisher	ISSN	MeSH terms	Publication date	PubYear	Publication date (online)	Publication date (print)	Volume	Issue	Pagination	Open Access	Publication Type	Authors	Authors (Raw Affiliation)	Corresponding Authors	Authors Affiliations	Research Organizations - standardized	GRID IDs	City of standardized research organization	State of standardized research organization	Country of standardized research organization	Funder	Funder Group	Funder Country	UIDs of supporting grants	Supporting Grants	Times cited	Recent citations	RCR	FCR	Altmetric	Source Linkout	Dimensions URL	Fields of Research (ANZSRC 2020)	RCDC Categories	HRCS HC Categories	HRCS RAC Categories
9233	pub.1148044232	10.1590/0102-311xe00149721	35613255			Undernutrition and obesity trends in Brazilian adults from 1975 to 2019 and its associated factors	Nutritional status has evolved in a dual trend worldwide: underweight has become a minor or local issue while overweight or obesity has risen to play a major role in the global burden of disease. In 2014, Brazil was ranked as the third country with the highest absolute number of obese men. Our aim was to estimate trends of underweight and obesity among Brazilian adults using a comprehensive set o…	We thank Stefanie Gonçalves the contribution on earlier versions of this paper.		Cadernos de Saúde Pública			FapUNIFESP (SciELO)	0102-311X, 1678-4464	Adult; Body Mass Index; Brazil; Female; Humans; Male; Malnutrition; Obesity; Overweight; Prevalence; Thinness	2022	2022	2022		38	Suppl 1	e00149721	All OA; Gold	Article	Conde, Wolney Lisboa; Silva, Isabela Venancio da; Ferraz, Fabiana Ribeiro	Conde, Wolney Lisboa (Faculdade de Saúde Pública, Universidade de São Paulo, São Paulo, Brasil.); Silva, Isabela Venancio da (Faculdade de Saúde Pública, Universidade de São Paulo, São Paulo, Brasil.); Ferraz, Fabiana Ribeiro (Faculdade de Saúde Pública, Universidade de São Paulo, São Paulo, Brasil.)		Conde, Wolney Lisboa (Universidade de São Paulo); Silva, Isabela Venancio da (Universidade de São Paulo); Ferraz, Fabiana Ribeiro (Universidade de São Paulo)	Universidade de São Paulo	grid.11899.38	São Paulo		Brazil						5	5			1	https://www.scielo.br/j/csp/a/dcJ9rdDZFshNfYmbkXSG9vL/?lang=en&format=pdf	https://app.dimensions.ai/details/publication/pub.1148044232	4206 Public Health; 42 Health Sciences	Nutrition; Behavioral and Social Science; Obesity; Prevention; Basic Behavioral and Social Science	Stroke; Oral and gastrointestinal; Metabolic and endocrine; Cardiovascular	2.1 Biological and endogenous factors
9156	pub.1148631610	10.1590/1980-549720220015.2	35703717			Adaptação transcultural do questionário Patient-Reported Outcomes in Obesity (PROS) para utilização no Brasil	OBJECTIVE: To perform a cross-cultural adaptation and validation in the Brazilian cultural context of questionnaire Patient-Reported Outcomes in Obesity (PROS). METHODS: The cross-cultural adaptation process involved the translation from original English language into Brazilian Portuguese by two qualified and independent translators. The back-translation was performed by two English language teac…			Revista Brasileira de Epidemiologia			FapUNIFESP (SciELO)	1415-790X, 1980-5497	Adult; Brazil; Cross-Cultural Comparison; Cross-Sectional Studies; Humans; Obesity; Patient Reported Outcome Measures; Psychometrics; Quality of Life; Reproducibility of Results; Surveys and Questionnaires; Translations	2022	2022	2022		25		e220015	All OA; Gold	Article	Traebert, Jefferson; Rodrigues, Michael Douglas; Chaves, Manuella Souto; Moritz, Nicole Morem Pilau; Nunes, Rodrigo Dias; Cremona-Parma, Gabriel Oscar; Traebert, Eliane	Traebert, Jefferson (Universidade do Sul de Santa Catarina, Programa de Pós-Graduação em Ciências da Saúde - Palhoça (SC), Brasil., Universidade do Sul de Santa Catarina, Programa de Pós-Graduação em Ciências da Saúde, Palhoça, SC, Brasil; Universidade do Sul de Santa Catarina, Curso de Medicina - Palhoça (SC), Brasil., Universidade do Sul de Santa Catarina, Curso de Medicina, Palhoça, SC, Brasil…		Traebert, Jefferson (Universidade do Sul de Santa Catarina; Universidade do Sul de Santa Catarina); Rodrigues, Michael Douglas (Universidade do Sul de Santa Catarina); Chaves, Manuella Souto (Universidade do Sul de Santa Catarina); Moritz, Nicole Morem Pilau (Universidade do Sul de Santa Catarina); Nunes, Rodrigo Dias (Universidade do Sul de Santa Catarina); Cremona-Parma, Gabriel Oscar (Universi…	Universidade do Sul de Santa Catarina	grid.412297.b	Tubarão		Brazil						1	1				https://www.scielo.br/j/rbepid/a/ZYzcHg4wRKnHMBtRyg8pqWv/?lang=pt&format=pdf	https://app.dimensions.ai/details/publication/pub.1148631610	4202 Epidemiology; 42 Health Sciences	Prevention; Obesity; Clinical Research
9142	pub.1138075447	10.1590/0102-311x00237020	34008736			Excess weight and obesity prevalence in the RPS Brazilian Birth Cohort Consortium (Ribeirão Preto, Pelotas and São Luís)	Our objective was to estimate the prevalence of excess weight and obesity, according to sex and income in the RPS Brazilian Birth Cohort Consortium (Ribeirão Preto, Pelotas, and São Luís). Participants in the Ribeirão Preto (1978/1979 and 1994), Pelotas (1982, 1993 and 2004) and São Luís (1997/1998) birth cohorts were included in different follow-ups from 7 years old onwards. Excess weight (overw…	We thank the funding agencies that supported the research in the cohorts included in the study (Brazilian Graduate Studies Coordinating Board, Brazilian Public Health Association, Brazilian National Research Council, Department of Science and Technology, World Health Organization, Children’s Pastoral Commision, PROEX, PRONEX, European Union, International Development Research Centre) and all part…		Cadernos de Saúde Pública			FapUNIFESP (SciELO)	0102-311X, 1678-4464	Adolescent; Adult; Aged; Brazil; Child; Cities; Female; Humans; Obesity; Prevalence; Socioeconomic Factors	2021	2021	2021		37	4	e00237020	All OA; Gold	Article	Carvalho, Carolina Abreu de; Magalhães, Elma Izze da Silva; Bettiol, Heloisa; Barbieri, Marco Antonio; Cardoso, Viviane Cunha; Matijasevich, Alicia; Menezes, Ana Maria Baptista; Horta, Bernardo Lessa; Wehrmeister, Fernando C; Gonçalves, Helen; Santos, Iná S; Lima, Natália Peixoto; França, Ana Karina Teixeira da Cunha; Silva, Antônio Augusto Moura da	Carvalho, Carolina Abreu de (Universidade Federal do Maranhão, São Luís, Brasil.); Magalhães, Elma Izze da Silva (Universidade Federal do Maranhão, São Luís, Brasil.); Bettiol, Heloisa (Faculdade de Medicina de Ribeirão Preto, Universidade de São Paulo, São Paulo, Brasil.); Barbieri, Marco Antonio (Faculdade de Medicina de Ribeirão Preto, Universidade de São Paulo, São Paulo, Brasil.); Cardoso, V…		Carvalho, Carolina Abreu de (Federal University of Maranhão); Magalhães, Elma Izze da Silva (Federal University of Maranhão); Bettiol, Heloisa (Universidade de São Paulo); Barbieri, Marco Antonio (Universidade de São Paulo); Cardoso, Viviane Cunha (Universidade de São Paulo); Matijasevich, Alicia (Universidade de São Paulo); Menezes, Ana Maria Baptista (Universidade Federal de Pelotas); Horta, Be…	Universidade de São Paulo; Federal University of Maranhão; Universidade Federal de Pelotas	grid.11899.38; grid.411204.2; grid.411221.5	São Paulo; São Luís; Pelotas	; ;	Brazil; Brazil; Brazil	National Council for Scientific and Technological Development; World Health Organization; International Development Research Centre; European Commission	cOAlition S; EC & ERC - European Union	Brazil; Switzerland; Canada; Belgium			0	0		0		https://www.scielo.br/j/csp/a/GvVJYs4Fnrfws6BCJ3bPr3c/?lang=en&format=pdf	https://app.dimensions.ai/details/publication/pub.1138075447	4206 Public Health; 42 Health Sciences	Obesity; Pediatric; Nutrition	Metabolic and endocrine	2.4 Surveillance and distribution
9086	pub.1139381070	10.1590/1413-81232021267.08172021	34231674			Tendência do estado nutricional de gestantes adolescentes beneficiárias do programa de transferência condicionada de renda brasileiro Bolsa Família no período 2008-2018	This ecological study aimed to analyze the trend of the nutritional status of pregnant adolescent beneficiaries of the Brazilian Bolsa Família conditional cash transfer program in the 2008-2018 period. We evaluated secondary data of pregnant adolescent beneficiaries of the Bolsa Família Program from January 2008 to December 2018, extracted from the public reports of the WEB Food and Nutrition Sur…			Ciência & Saúde Coletiva			FapUNIFESP (SciELO)	1413-8123, 1678-4561	Adolescent; Brazil; Female; Humans; Nutritional Status; Obesity; Overweight; Pregnancy; Thinness	2021-07	2021	2021-07	2021-07	26	07	2613-2624	All OA; Gold	Article	da Silva, André Eduardo; de Lima Macena, Mateus; Vasconcelos, Laís Gomes Lessa; Almeida, Nykholle Bezerra; Praxedes, Dafiny Rodrigues Silva; de Oliveira Maranhão Pureza, Isabele Rejane; Bueno, Nassib Bezerra; Clemente, Ana Paula Grotti	da Silva, André Eduardo (Programa de Pós-Graduação em Nutrição, Escola Paulista de Medicina, Universidade Federal de São Paulo. R. Botucatu s/n, Vila Clementino. 04023-062 São Paulo SP Brasil. andreeduardojr@hotmail.com, Programa de Pós-Graduação em Nutrição, Escola Paulista de Medicina, Universidade Federal de São Paulo, São Paulo, SP, Brazil, andreeduardojr@hotmail.com); de Lima Macena, Mateus …		da Silva, André Eduardo (Federal University of São Paulo); de Lima Macena, Mateus (Federal University of Alagoas); Vasconcelos, Laís Gomes Lessa (Federal University of Alagoas); Almeida, Nykholle Bezerra (Federal University of Alagoas); Praxedes, Dafiny Rodrigues Silva (Federal University of Alagoas); de Oliveira Maranhão Pureza, Isabele Rejane (Federal University of São Paulo); Bueno, Nassib Bez…	Federal University of Alagoas; Federal University of São Paulo	grid.411179.b; grid.411249.b	Maceió; São Paulo	;	Brazil; Brazil						1	1		0.47		https://www.scielo.br/j/csc/a/SLrCQQfCnDbyFq9Dvpwbh7J/?lang=pt&format=pdf	https://app.dimensions.ai/details/publication/pub.1139381070	4206 Public Health; 42 Health Sciences	Obesity; Pediatric; Cancer
9081	pub.1137315309	10.1590/1413-81232021264.42322020	33886750			Monitoramento e projeções das metas de fatores de risco e proteção para o enfrentamento das doenças crônicas não transmissíveis nas capitais brasileiras	This study aimed to monitor the trends and projections of targets of risk and protection factors for coping with noncommunicable diseases in Brazilian capitals and verify whether the economic crisis and austerity policies have interfered with these targets' behavior. This is a time-series study with data from the Surveillance System for Risk and Protective Factors for Chronic Diseases by Telephon…	À Coordenação de Aperfeiçoamento de Pessoal de Nível Superior (CAPES), pela bolsa de doutorado para Alanna Gomes Silva. Ao Conselho Nacional de Desenvolvimento Científico e Tecnológico (CNPq), pela bolsa de produtividade para Deborah Carvalho Malta. Ao Fundo Nacional de Saúde do Ministério da Saúde pela bolsa de pesquisa para Elton Junio Sady Prates. We are grateful to the Coordenação de Aperfeiç…		Ciência & Saúde Coletiva			FapUNIFESP (SciELO)	1413-8123, 1678-4561	Adaptation, Psychological; Brazil; Health Promotion; Humans; Noncommunicable Diseases; Prevalence; Protective Factors; Risk Factors	2021-04	2021	2021-04	2021-04	26	4	1193-1206	All OA; Gold	Article	da Silva, Alanna Gomes; Teixeira, Renato Azeredo; Prates, Elton Junio Sady; Malta, Deborah Carvalho	da Silva, Alanna Gomes (Universidade Federal de Minas Gerais, Escola de Enfermagem, Belo Horizonte, MG, 30130-100, Brazil, alannagomessilva@gmail.com, Escola de Enfermagem, Universidade Federal de Minas Gerais (UFMG). Av. Professor Alfredo Balena 190, Santa Efigênia. 30130-100 Belo Horizonte MG Brasil. alannagomessilva@gmail.com); Teixeira, Renato Azeredo (UFMG, Faculdade de Medicina, Belo Horizo…		da Silva, Alanna Gomes (Universidade Federal de Minas Gerais); Teixeira, Renato Azeredo (Universidade Federal de Minas Gerais); Prates, Elton Junio Sady (Universidade Federal de Minas Gerais); Malta, Deborah Carvalho (Universidade Federal de Minas Gerais)	Universidade Federal de Minas Gerais	grid.8430.f	Belo Horizonte	Minas Gerais	Brazil	National Council for Scientific and Technological Development; Coordenação de Aperfeicoamento de Pessoal de Nível Superior		Brazil; Brazil			20	16	2.37	9.45	11	https://www.scielo.br/j/csc/a/W5rkRnXnV9MRQRBTKFThh9L/?lang=pt&format=pdf	https://app.dimensions.ai/details/publication/pub.1137315309	4206 Public Health; 42 Health Sciences	Behavioral and Social Science; Alcoholism, Alcohol Use and Health; Obesity; Prevention; Substance Misuse	Cardiovascular; Oral and gastrointestinal; Stroke
8940	pub.1145136437	10.1590/0102-672020210002e1627	35107489	PMC8846381		REPERCUSSÕES DA CIRURGIA BARIÁTRICA SOBRE PARÂMETROS METABÓLICOS. EXPERIÊNCIA DE 15 ANOS EM HOSPITAL DE MACEIÓ - BRASIL.	OBJECTIVE: Obesity is a disease characterized by an excessive accumulation of body fat, which is harmful to health, and it has grown significantly in the past years in the majority of countries. The surgery should be recommended to those patients with obesity who did not succeed in conservative clinical therapy after a rigorous analysis by a multidisciplinary team. The aim of this study was to co…			ABCD Arquivos Brasileiros de Cirurgia Digestiva (São Paulo)			FapUNIFESP (SciELO)	0102-6720, 2317-6326	Adult; Bariatric Surgery; Brazil; Cross-Sectional Studies; Female; Follow-Up Studies; Hospitals; Humans; Male; Obesity, Morbid; Retrospective Studies	2021	2021	2021		34	04	e1627	All OA; Gold	Article	Pinheiro, José Adailton; Castro, Ingrid Ramalho Dantas de; Ribeiro, Ingrid Botelho; Ferreira, Marcus Vinícius Quirino; Fireman, Pérola Averbug; Madeiro, Marcos Antônio Duarte; Pontes, Ana Carolina Pastl	Pinheiro, José Adailton (Hospital Memorial Arthur Ramos, Serviço de Cirurgia Bariátrica - Maceió - Alagoas - Brasil.); Castro, Ingrid Ramalho Dantas de (Centro Universitário Tiradentes-UNIT/AL, Curso de Medicina - Maceió - Alagoas - Brasil.); Ribeiro, Ingrid Botelho (Centro Universitário Tiradentes-UNIT/AL, Curso de Medicina - Maceió - Alagoas - Brasil.); Ferreira, Marcus Vinícius Quirino (Centro…		Pinheiro, José Adailton (Hospital Memorial Arthur Ramos, Serviço de Cirurgia Bariátrica - Maceió - Alagoas - Brasil.); Castro, Ingrid Ramalho Dantas de (Centro Universitário Tiradentes); Ribeiro, Ingrid Botelho (Centro Universitário Tiradentes); Ferreira, Marcus Vinícius Quirino (Centro Universitário Cesmac); Fireman, Pérola Averbug (Hospital Memorial Arthur Ramos, Serviço de Cirurgia Bariátrica …	Centro Universitário Cesmac; Centro Universitário Tiradentes	grid.466599.1; grid.513031.5	Maceió; Maceió	;	Brazil; Brazil						11	11	2.79	4.91		https://www.scielo.br/j/abcd/a/rzp4cfTmHjGsqt5yyRGVJQK/?lang=pt&format=pdf	https://app.dimensions.ai/details/publication/pub.1145136437	32 Biomedical and Clinical Sciences; 3210 Nutrition and Dietetics	Obesity; Nutrition; Clinical Research; Patient Safety; Prevention; Digestive Diseases	Cardiovascular; Stroke; Oral and gastrointestinal; Metabolic and endocrine	6.4 Surgery
8876	pub.1144738129	10.1590/1413-81232022271.24122020	35043914			Tendência temporal (2008-2018) da prevalência de excesso de peso em lactentes e pré-escolares brasileiros de baixa renda	This study aimed to analyze the overweight (OW) prevalence trends from 2008 to 2018 among under-five-year-old children assisted by the conditional cash transfer program entitled Programa Bolsa Família (PBF). The panel was based on the Food and Nutritional Surveillance System (SISVAN) (n=30,574,118) nutritional status reports. Age- (infants and preschoolers) and region-specific joinpoint regressio…			Ciência & Saúde Coletiva			FapUNIFESP (SciELO)	1413-8123, 1678-4561	Child; Child, Preschool; Humans; Infant; Nutritional Status; Overweight; Pediatric Obesity; Poverty; Prevalence	2022-01	2022	2022-01	2022-01	27	01	363-375	All OA; Gold	Article	Vasconcelos, Laís Gomes Lessa; Almeida, Nykholle Bezerra; de Alencar Santos, Mayara Oliveira; da Silveira, Jonas Augusto Cardoso	Vasconcelos, Laís Gomes Lessa (Núcleo de Estudos e Pesquisas sobre o Ambiente Alimentar, Laboratório de Nutrição em Saúde Pública, Faculdade de Nutrição, Universidade Federal de Alagoas. Av. Lourival Melo Mota s/n, Tabuleiro dos Martins. 57072-900 Maceió AL Brasil. jonas.silveira@fanut.ufal.br, Laboratório de Nutrição em Saúde Pública, Faculdade de Nutrição, Universidade Federal de Alagoas, Macei…		Vasconcelos, Laís Gomes Lessa (Federal University of Alagoas); Almeida, Nykholle Bezerra (Federal University of Alagoas); de Alencar Santos, Mayara Oliveira (Federal University of Alagoas); da Silveira, Jonas Augusto Cardoso (Federal University of Alagoas)	Federal University of Alagoas	grid.411179.b	Maceió		Brazil						3	3				https://www.scielo.br/j/csc/a/9C8n3jDWfHmDg8pR6bgWx8G/?lang=pt&format=pdf	https://app.dimensions.ai/details/publication/pub.1144738129	4206 Public Health; 42 Health Sciences	Clinical Research; Pediatric; Nutrition; Prevention	Cancer; Oral and gastrointestinal
8855	pub.1140752413	10.1590/1413-81232021269.2.31812019	34468681			Excesso de peso em mulheres de uma comunidade urbana de baixa renda: fatores socioeconômicos, demográficos e reprodutivos	The aim of the present study was to investigate the prevalence of excess weight and associated factors in women of reproductive age living in a low-income community. A cross-sectional study was conducted with a sample of 663 women 15 to 49 years of age residing in the neighborhood of Coelhos in the city of Recife, Brazil. Body mass index (BMI)-for-age was used to classify the nutritional status o…	Agradecemos à Fundação de Amparo à Ciência e Tecnologia (FACEPE) pelo financiamento a pesquisa, ao Conselho Nacional de Desenvolvimento Científico e Tecnológico (CNPq), pela concessão das bolsas de produtividade a M Batista Filho, MC Lima e PIC Lira e a Coordenação de Aperfeiçoamento de Pessoal de Nível Superior (CAPES) pela concessão da bolsa de Mestrado à L Dinegri. The authors are grateful to …		Ciência & Saúde Coletiva			FapUNIFESP (SciELO)	1413-8123, 1678-4561	Adolescent; Adult; Body Mass Index; Cross-Sectional Studies; Female; Humans; Nutritional Status; Overweight; Pregnancy; Socioeconomic Factors; Young Adult	2021	2021	2021		26	suppl 2	3885-3893	All OA; Gold	Article	Dinegri, Letícia; Batista, Malaquias; dos Santos, Helânia Virginia Dantas; de Lira, Pedro Israel Cabral; Cabral, Poliana Coelho; Eickmann, Sophie Helena; de Carvalho Lima, Marilia	Dinegri, Letícia (Programa de Pós-Graduação em Nutrição, Universidade Federal de Pernambuco (UFPE). Av. Prof. Moraes Rego 1235, Cidade Universitária. 50670-901 Recife PE Brasil. letydinegri@yahoo.com.br, Programa de Pós-Graduação em Nutrição, Universidade Federal de Pernambuco, Recife, PE, Brazil, letydinegri@yahoo.com.br); Batista, Malaquias (Instituto de Medicina Integral Professor Fernando Fig…		Dinegri, Letícia (Federal University of Pernambuco); Batista, Malaquias (Instituto de Medicina Integral Professor Fernando Figueira); dos Santos, Helânia Virginia Dantas (Federal University of Pernambuco); de Lira, Pedro Israel Cabral (Federal University of Pernambuco); Cabral, Poliana Coelho (Federal University of Pernambuco); Eickmann, Sophie Helena (Federal University of Pernambuco); de Carval…	Federal University of Pernambuco; Instituto de Medicina Integral Professor Fernando Figueira	grid.411227.3; grid.419095.0	Recife; Recife	;	Brazil; Brazil	National Council for Scientific and Technological Development; Coordenação de Aperfeicoamento de Pessoal de Nível Superior; Fundação de Amparo à Ciência e Tecnologia de Pernambuco		Brazil; Brazil; Brazil			4	3		1.89		http://www.scielo.br/j/csc/a/FZhn9nbTccnKS6yr3Cym4My/?format=pdf&lang=pt	https://app.dimensions.ai/details/publication/pub.1140752413	4206 Public Health; 42 Health Sciences	Nutrition; Pediatric; Clinical Research; Contraception/Reproduction; Prevention; Obesity	Cancer; Metabolic and endocrine
8837	pub.1148397921	10.3390/nu14112334	35684134	PMC9183094		Social Determinants of Obesity and Stunting among Brazilian Adolescents: A Multilevel Analysis	(1) Background: The purpose of this study was to identify the prevalence of obesity and stunting among Brazilian adolescents and its associations with social determinants of health (individual, family, and school), grounded on the necessity of investigating the determinants of nutritional problems within this population. (2) Methods: A population-based survey was administered to 16,556 adolescent…		This study was financed in part by the Coordenação de Aperfeiçoamento de Pessoal de Nível Superior—Brasil (CAPES)—Finance Code 001. The funding consisted of a postgraduate studies scholarship and payment of publication fees. Furthermore, it did not interfere with the study’s design and collection, analysis, and interpretation of data and writing the manuscript.	Nutrients		Isabelle Lemieux, Lindsay Brown	MDPI	2072-6643	Adolescent; Brazil; Cross-Sectional Studies; Female; Growth Disorders; Humans; Male; Multilevel Analysis; Nutritional Status; Obesity; Prevalence; Social Determinants of Health; Socioeconomic Factors	2022-06-02	2022	2022-06-02		14	11	2334	All OA; Gold	Article	Vale, Diôgo; da Costa Andrade, Maria Eduarda; Dantas, Natalie Marinho; Bezerra, Ricardo Andrade; de Oliveira Lyra, Clélia; da Costa Oliveira, Angelo Giuseppe Roncalli	Vale, Diôgo (Postgraduate Program in Collective Health, Federal University of Rio Grande do Norte, Natal 59056-000, RN, Brazil;, clelia.lyra@ufrn.br, (C.d.O.L.);, roncalli@terra.com.br, (A.G.R.d.C.O.); Federal Institute of Education, Science and Technology of Rio Grande do Norte, Natal 59015-300, RN, Brazil;, eduarda.andrade@ifrn.edu.br); da Costa Andrade, Maria Eduarda (Federal Institute of Educ…	Vale, Diôgo (Federal University of Rio Grande do Norte; Instituto Federal do Rio Grande do Norte)	Vale, Diôgo (Federal University of Rio Grande do Norte; Instituto Federal do Rio Grande do Norte); da Costa Andrade, Maria Eduarda (Instituto Federal do Rio Grande do Norte); Dantas, Natalie Marinho (Universidade de São Paulo); Bezerra, Ricardo Andrade (Federal University of Rio Grande do Norte); de Oliveira Lyra, Clélia (Federal University of Rio Grande do Norte; Federal University of Rio Grande…	Instituto Federal do Rio Grande do Norte; Universidade de São Paulo; Federal University of Rio Grande do Norte	grid.466755.3; grid.11899.38; grid.411233.6	Natal; São Paulo; Natal	; ;	Brazil; Brazil; Brazil	Coordenação de Aperfeicoamento de Pessoal de Nível Superior		Brazil			4	4				https://www.mdpi.com/2072-6643/14/11/2334/pdf?version=1654143197	https://app.dimensions.ai/details/publication/pub.1148397921	32 Biomedical and Clinical Sciences; 4206 Public Health; 42 Health Sciences; 3210 Nutrition and Dietetics	Pediatric; Behavioral and Social Science; Nutrition; Obesity; Prevention; Clinical Research	Cancer; Cardiovascular; Stroke; Metabolic and endocrine; Oral and gastrointestinal	3.1 Primary prevention interventions to modify behaviours or promote wellbeing
8833	pub.1153833478	10.1016/j.clnesp.2022.12.007	36657912			Evaluation of the relationship between nutritional status, levels of physical activity and physical strength in adolescents	BACKGROUND & AIMS: The study aimed at evaluating the relationship among anthropometric measurements, levels of physical activity and physical fitness in schoolchildren. METHODS: A cross-sectional study was carried out in public schools, with 173 adolescents from 10 to 17 years of age. Socioeconomic data were obtained by a structured questionnaire. Anthropometric measures were assessed and classif…	Authors are highly grateful to the entire study participants and questioner distributors for their active participation or contribution during this survey based study.	None.	Clinical Nutrition ESPEN			Elsevier	2405-4577	Male; Female; Humans; Adolescent; Child; Overweight; Nutritional Status; Cross-Sectional Studies; Obesity; Exercise	2022-12-20	2022	2022-12-20	2023-02	53		182-188	Closed	Article	Carvalho Souza, Germana Asfor; Maia, Carla Soraya Costa; Oliveira, Keciany Alves de; Marques Braga, Ribanna Aparecida; Soares, Edson Silva; Verde, Sara Maria Moreira Lima; Magalhães, Saulo Chaves; Oliveira, Ariclécio Cunha de; Loureiro, Adriano César Carneiro	Carvalho Souza, Germana Asfor (State University of Ceara, Fortaleza, Ceara, Brazil.); Maia, Carla Soraya Costa (State University of Ceara, Fortaleza, Ceara, Brazil.); Oliveira, Keciany Alves de (State University of Ceara, Fortaleza, Ceara, Brazil. Electronic address: keciany.oliveira@uece.br.); Marques Braga, Ribanna Aparecida (State University of Ceara, Fortaleza, Ceara, Brazil.); Soares, Edson …	Oliveira, Keciany Alves de (State University of Ceará)	Carvalho Souza, Germana Asfor (State University of Ceará); Maia, Carla Soraya Costa (State University of Ceará); Oliveira, Keciany Alves de (State University of Ceará); Marques Braga, Ribanna Aparecida (State University of Ceará); Soares, Edson Silva (Universidade Federal do Ceará); Verde, Sara Maria Moreira Lima (State University of Ceará); Magalhães, Saulo Chaves (State University of Ceará); Ol…	Universidade Federal do Ceará; State University of Ceará	grid.8395.7; grid.412327.1	Fortaleza; Fortaleza	;	Brazil; Brazil						0	0					https://app.dimensions.ai/details/publication/pub.1153833478	32 Biomedical and Clinical Sciences; 3210 Nutrition and Dietetics; 3202 Clinical Sciences	Cardiovascular; Obesity; Prevention; Nutrition; Pediatric	Metabolic and endocrine; Cancer; Cardiovascular; Stroke
8771	pub.1157435517	10.1590/1980-549720230009.supl.1		PMC10176736		Temporal trends of morbidities, and risk and protective factors for noncommunicable diseases in elderly residents in Brazilian capitals	ABSTRACT Objective: To analyze the temporal trends of prevalence of morbidities, risk and protection factors for noncommunicable diseases in elderly residents in Brazilian capitals between 2006 and 2021. Methods: A time series study with data from the Surveillance System of Risk and Protective Factors for Chronic Diseases by Telephone Inquiry. The variables analyzed were: high blood pressure, dia…	To the National Council for Scientific and Technological Development (Conselho Nacional de Desenvolvimento Científico e Tecnológico – CNPq), for the Junior Postdoctoral fellowships of Alanna Gomes da Silva and productivity scholarships of Deborah Carvalho Malta. Ao Conselho Nacional de Desenvolvimento Científico e Tecnológico (CNPq), pelas bolsas de Pós-Doutorado Júnior de Alanna Gomes da Silva e…	Funding: Fundo Nacional de Saúde, Secretaria de Vigilância em Saúde, Ministério da Saúde (TED: 147/2018). Funding: Fundo Nacional de Saúde, Secretaria de Vigilância em Saúde, Ministério da Saúde (TED: 147/2018). Fonte de financiamento: Fundo Nacional de Saúde, Secretaria de Vigilância em Saúde, Ministério da Saúde (TED: 147/2018). Fonte de financiamento: Fundo Nacional de Saúde, Secretaria de Vig…	Revista Brasileira de Epidemiologia			FapUNIFESP (SciELO)	1415-790X, 1980-5497		2023	2023	2023		26	Suppl 1	e230009	All OA; Gold	Article	Silva, Alanna Gomes da; Andrade, Fabiana Martins Dias de; Ribeiro, Edmar Geraldo; Malta, Deborah Carvalho	Silva, Alanna Gomes da (Universidade Federal de Minas Gerais, Brazil); Andrade, Fabiana Martins Dias de (Universidade Federal de Minas Gerais, Brazil); Ribeiro, Edmar Geraldo (Universidade Federal de Minas Gerais, Brazil); Malta, Deborah Carvalho (Universidade Federal de Minas Gerais, Brazil)		Silva, Alanna Gomes da (Universidade Federal de Minas Gerais); Andrade, Fabiana Martins Dias de (Universidade Federal de Minas Gerais); Ribeiro, Edmar Geraldo (Universidade Federal de Minas Gerais); Malta, Deborah Carvalho (Universidade Federal de Minas Gerais)	Universidade Federal de Minas Gerais	grid.8430.f	Belo Horizonte	Minas Gerais	Brazil	National Council for Scientific and Technological Development		Brazil			0	0				https://www.ncbi.nlm.nih.gov/pmc/articles/PMC10176736	https://app.dimensions.ai/details/publication/pub.1157435517	4206 Public Health; 42 Health Sciences	Obesity; Prevention; Diabetes; Nutrition	Stroke; Cardiovascular; Oral and gastrointestinal
8758	pub.1163338249	10.20945/2359-4292-2023-0174	37585688			"Anti-obesity medications" or "medications to treat obesity" instead of "weight loss drugs" - why language matters - an official statement of the Brazilian Association for the Study of Obesity and Metabolic Syndrome (ABESO) and the Brazilian Society of Endocrinology and Metabolism (SBEM).	Obesity is largely undertreated, in part because of the stigma surrounding the disease and its treatment. The use of the term "weight loss drugs" to refer to medications for the treatment of obesity may contribute to this stigma, leading to the idea that anyone who wants to lose weight could use them and that short-term use, only in the active weight loss phase would be enough. On the contrary, t…			Archives of Endocrinology and Metabolism			Archives of Endocrinology and Metabolism	2359-3997, 2359-4292	Humans; Anti-Obesity Agents; Metabolic Syndrome; Brazil; Obesity; Weight Loss	2023	2023		2023	67	4	e230174	All OA; Gold	Article	Halpern, Bruno; Mancini, Marcio C; van de Sande-Lee, Simone; Miranda, Paulo Augusto Carvalho	Halpern, Bruno (Associação Brasileira para o Estudo da Obesidade e Síndrome Metabólica, São Paulo, SP, Brasil.; Departamento de Obesidade, Sociedade Brasileira de Endocrinologia e Metabologia, São Paulo, SP, Brasil.; Centro de Obesidade, Hospital 9 de Julho, São Paulo, SP, Brasil.); Mancini, Marcio C (Departamento de Obesidade, Sociedade Brasileira de Endocrinologia e Metabologia, São Paulo, SP, …		Halpern, Bruno (Associação Brasileira para o Estudo da Obesidade e Síndrome Metabólica, São Paulo, SP, Brasil.; Departamento de Obesidade, Sociedade Brasileira de Endocrinologia e Metabologia, São Paulo, SP, Brasil.; Hospital Nove de Julho); Mancini, Marcio C (Departamento de Obesidade, Sociedade Brasileira de Endocrinologia e Metabologia, São Paulo, SP, Brasil.; Universidade de São Paulo); van d…	Universidade de São Paulo; Universidade Federal de Santa Catarina; Grupo Santa Casa de Belo Horizonte; Hospital Nove de Julho	grid.11899.38; grid.411237.2; grid.477816.b; grid.517844.b	São Paulo; Florianópolis; Belo Horizonte; Cerqueira César	; ; ;	Brazil; Brazil; Brazil; Brazil						0	0				https://doi.org/10.20945/2359-4292-2023-0174	https://app.dimensions.ai/details/publication/pub.1163338249	3214 Pharmacology and Pharmaceutical Sciences; 32 Biomedical and Clinical Sciences; 42 Health Sciences	Obesity; Nutrition	Cancer; Stroke; Oral and gastrointestinal; Metabolic and endocrine; Cardiovascular	2.1 Biological and endogenous factors
8678	pub.1154356234	10.1590/1980-549720230004	36629616	PMC9838232		Desigualdade racial e regional na tendência temporal do déficit de estatura e excesso de peso de crianças brasileiras menores de cinco anos	OBJECTIVE: To analyze the occurrence of racial and regional inequality in the temporal trend of the prevalence of stunting and overweight in Brazilian children under five years of age over the years 2008-2018. METHODS: An ecological time-series study with data from the Food and Nutrition Surveillance System on the prevalence of stunting and overweight in children under five years old according to…			Revista Brasileira de Epidemiologia			FapUNIFESP (SciELO)	1415-790X, 1980-5497	Child; Humans; Child, Preschool; Overweight; Brazil; Malnutrition; Growth Disorders; Weight Gain; Prevalence	2023	2023	2023		26		e230004	All OA; Gold	Article	da Cruz Silveira, Victor Nogueira; do Nascimento, Jéssica Bianca Machado; Cantanhede, Nayra Anielly Cabral; Frota, Maria Tereza Borges Araújo; Chagas, Deysianne Costa das; de Carvalho, Carolina Abreu; de Almeida Fonseca Viola, Poliana Cristina	da Cruz Silveira, Victor Nogueira (Universidade Federal do Maranhão – São Luís (MA), Brasil., Universidade Federal do Maranhão, São Luís, MA, Brasil); do Nascimento, Jéssica Bianca Machado (Universidade Federal do Maranhão – São Luís (MA), Brasil., Universidade Federal do Maranhão, São Luís, MA, Brasil); Cantanhede, Nayra Anielly Cabral (Universidade Federal do Maranhão – São Luís (MA), Brasil., …	de Almeida Fonseca Viola, Poliana Cristina (Federal University of Piauí)	da Cruz Silveira, Victor Nogueira (Federal University of Maranhão); do Nascimento, Jéssica Bianca Machado (Federal University of Maranhão); Cantanhede, Nayra Anielly Cabral (Federal University of Maranhão); Frota, Maria Tereza Borges Araújo (Federal University of Maranhão); Chagas, Deysianne Costa das (Federal University of Maranhão); de Carvalho, Carolina Abreu (Federal University of Maranhão); …	Federal University of Piauí; Federal University of Maranhão	grid.412380.c; grid.411204.2	Teresina; São Luís	;	Brazil; Brazil						0	0				https://www.scielo.br/j/rbepid/a/9NGHZRMcghvZwxRyMsLdMHt/?lang=pt&format=pdf	https://app.dimensions.ai/details/publication/pub.1154356234	4202 Epidemiology; 42 Health Sciences	Nutrition; Clinical Research; Pediatric
8675	pub.1137751591	10.1590/1980-549720210019	33950140			Estado nutricional e risco metabólico em adultos: associação com a qualidade da dieta medida pela ESQUADA	OBJECTIVE: To analyze the association between diet quality assessed with the Diet Quality Scale (ESQUADA) and the nutritional status and metabolic risk in adults. METHODS: The data included 1,147 adults aged 20 to 59, from the population-based study with complex sampling. Weight, height, tricipital (TSF) and subscapular (SSF) skinfolds, and waist (WC) and mid-arm (MAC) circumferences were measure…	Àqueles que, voluntariamente, participaram como entrevistadores, aos participantes, aos agentes comunitários de saúde que auxiliaram na identificação das residências sorteadas e dos respectivos moradores. We thank those who voluntarily participated as interviewers, the participants, community health agents who helped to identify the selected homes and their respective residents.		Revista Brasileira de Epidemiologia			FapUNIFESP (SciELO)	1415-790X, 1980-5497	Adult; Body Mass Index; Body Weight; Brazil; Cross-Sectional Studies; Diet; Female; Humans; Male; Middle Aged; Nutritional Status; Waist Circumference; Young Adult	2021	2021	2021		24		e210019	All OA; Gold	Article	Costa e Silva, Danilla Michelle; Santos, Thanise Sabrina Souza; Conde, Wolney Lisboa; Slater, Betzabeth	Costa e Silva, Danilla Michelle (Universidade Federal do Piauí - Picos (PI), Brasil., Universidade Federal do Piauí, Picos, PI, Brazil); Santos, Thanise Sabrina Souza (Faculdade de Saúde Pública, Universidade de São Paulo - São Paulo (SP), Brasil., Faculdade de Saúde Pública, Universidade de São Paulo, São Paulo, SP, Brazil); Conde, Wolney Lisboa (Faculdade de Saúde Pública, Universidade de São P…		Costa e Silva, Danilla Michelle (Federal University of Piauí); Santos, Thanise Sabrina Souza (Universidade de São Paulo); Conde, Wolney Lisboa (Universidade de São Paulo); Slater, Betzabeth (Universidade de São Paulo)	Universidade de São Paulo; Federal University of Piauí	grid.11899.38; grid.412380.c	São Paulo; Teresina	;	Brazil; Brazil						3	3	0.77	1.42		https://www.scielo.br/j/rbepid/a/CChDYJpmqyvPrnd4btWPbff/?format=pdf&lang=pt	https://app.dimensions.ai/details/publication/pub.1137751591	4206 Public Health; 42 Health Sciences	Nutrition; Clinical Research; Obesity; Prevention
8647	pub.1148816625	10.1590/1413-81232022277.02572022	35730835			Diabetes autorreferido e fatores associados na população adulta brasileira: Pesquisa Nacional de Saúde, 2019	This study aims to analyze the prevalence of self-reported diabetes and its associated factors in the Brazilian adult population. It is a cross-sectional study using the 2019 National Health Survey. Prevalence and crude prevalence ratios (PRc) and adjusted prevalence ratios (PRa) of self-reported diabetes were estimated, with confidence intervals (95% CI), using Poisson regression. In the 82,349 …	Ao Conselho Nacional de Desenvolvimento Científico e Tecnológico (CNPq), pela bolsa de produtividade de Malta DC (número do processo 310177/20200). À Coordenação de Aperfeiçoamento de Pessoal de Nível Superior (CAPES), pela bolsa de doutorado da autora Sá ACMGN (número do processo 88882.380997/2019-01). Ao Fundo Nacional de Saúde, Secretaria de Vigilância em Saúde, pelo financiamento (TED: 66/201…		Ciência & Saúde Coletiva			FapUNIFESP (SciELO)	1413-8123, 1678-4561	Adult; Brazil; Cross-Sectional Studies; Diabetes Mellitus; Health Surveys; Humans; Middle Aged; Prevalence; Self Report; Socioeconomic Factors	2022-07	2022	2022	2022-07	27	7	2643-2653	All OA; Gold	Article	Malta, Deborah Carvalho; Bernal, Regina Tomie Ivata; de Sá, Ana Carolina Micheletti Gomide Nogueira; da Silva, Tércia Moreira Ribeiro; Iser, Betine Pinto Moehlecke; Duncan, Bruce Bartholow; Schimdt, Maria Inês	Malta, Deborah Carvalho (Departamento de Enfermagem Materno-Infantil e Saúde Pública, Escola de Enfermagem, Universidade Federal de Minas Gerais . Av. Alfredo Balena 190, Santa Efigênia. 30130-100 Belo Horizonte MG Brasil. dcmalta@uol.com.br, Departamento de Enfermagem Materno-Infantil e Saúde Pública, Escola de Enfermagem, Universidade Federal de Minas Gerais, Belo Horizonte, MG, Brazil, dcmalta…		Malta, Deborah Carvalho (Universidade Federal de Minas Gerais; Universidade Federal de Minas Gerais); Bernal, Regina Tomie Ivata (Universidade Federal de Minas Gerais); de Sá, Ana Carolina Micheletti Gomide Nogueira (Universidade Federal de Minas Gerais); da Silva, Tércia Moreira Ribeiro (Universidade Federal de Minas Gerais); Iser, Betine Pinto Moehlecke (Universidade do Sul de Santa Catarina); …	Universidade Federal de Minas Gerais; Universidade do Sul de Santa Catarina; Federal University of Rio Grande do Sul	grid.8430.f; grid.412297.b; grid.8532.c	Belo Horizonte; Tubarão; Porto Alegre	Minas Gerais; ; Rio Grande do Sul	Brazil; Brazil; Brazil	Coordenação de Aperfeicoamento de Pessoal de Nível Superior; National Council for Scientific and Technological Development		Brazil; Brazil			3	3			9	https://www.scielo.br/j/csc/a/FC39MrV7mL43ZNgTDjjtfgB/?lang=pt&format=pdf	https://app.dimensions.ai/details/publication/pub.1148816625	4206 Public Health; 42 Health Sciences	Prevention; Cardiovascular; Clinical Research; Diabetes	Metabolic and endocrine
8608	pub.1148816641	10.1590/1413-81232022277.17812021	35730834			Fatores associados à adequação do ganho de peso gestacional de adolescentes brasileiras	The scope of this article is to evaluate the adequacy of total gestational weight gain (GWG) according to maternal characteristics of Brazilian adolescents. It involved a cross-sectional, hospital-based study. A total of 3,904 teenagers with a single fetus gestation and gestational age (GA) at birth ≥ 37 weeks were included. A hierarchical model was built to analyze the dependent and independent …	Aos coordenadores regionais e estaduais, supervisores, entrevistadores e equipe técnica do estudo, e às mães participantes que tornaram este estudo possível. To the regional and state coordinators, supervisors, interviewers, and technical team of this study, as well as the mothers who participated and made this study possible.		Ciência & Saúde Coletiva			FapUNIFESP (SciELO)	1413-8123, 1678-4561	Adolescent; Body Mass Index; Brazil; Cross-Sectional Studies; Female; Gestational Weight Gain; Humans; Infant; Infant, Newborn; Obesity; Overweight; Pregnancy; Pregnancy Complications; Weight Gain	2022-07	2022	2022	2022-07	27	7	2629-2642	All OA; Gold	Article	dos Santos, Samira Fernandes Morais; da Costa, Ana Carolina Carioca; da Silva Araújo, Roberta Gabriela Pimenta; Silva, Laís Araújo Tavares; da Gama, Silvana Granado Nogueira; de Matos Fonseca, Vania	dos Santos, Samira Fernandes Morais (Instituto Nacional de Saúde da Mulher, da Criança e do Adolescente Fernandes Figueira, Fundação Oswaldo Cruz. Av. Rui Barbosa 716, Flamengo. 22250-020 Rio de Janeiro RJ Brasil. samira_fernandes13@hotmail.com, Instituto Nacional de Saúde da Mulher, da Criança e do Adolescente Fernandes Figueira, Fundação Oswaldo Cruz, Rio de Janeiro, RJ, Brazil, samira_fernande…		dos Santos, Samira Fernandes Morais (Oswaldo Cruz Foundation); da Costa, Ana Carolina Carioca (Oswaldo Cruz Foundation); da Silva Araújo, Roberta Gabriela Pimenta (Oswaldo Cruz Foundation); Silva, Laís Araújo Tavares (Oswaldo Cruz Foundation); da Gama, Silvana Granado Nogueira (Oswaldo Cruz Foundation); de Matos Fonseca, Vania (Oswaldo Cruz Foundation)	Oswaldo Cruz Foundation	grid.418068.3	Rio de Janeiro		Brazil						2	2				https://www.scielo.br/j/csc/a/DWYpQZj7NtqLrVFbJyhggLC/?lang=pt&format=pdf	https://app.dimensions.ai/details/publication/pub.1148816641	4206 Public Health; 42 Health Sciences	Pediatric; Prevention; Obesity; Clinical Research; Nutrition	Reproductive health and childbirth
8604	pub.1143374459	10.1590/1413-812320212611.26362020	34852098			Qualidade de vida e adiposidade em adolescentes: efeitos diretos e indiretos	This paper aimed to analyze the direct and indirect effects of adiposity and factors related to adolescents' quality of life. This is a cross-sectional study with 635 adolescents (10-16 years) from public schools in Montes Claros-MG, Brazil. Anthropometric data, physical activity (PA), inadequate dietary habits, body image, and quality of life (QoL) of adolescents were collected. A structural equ…			Ciência & Saúde Coletiva			FapUNIFESP (SciELO)	1413-8123, 1678-4561	Adiposity; Adolescent; Brazil; Cross-Sectional Studies; Humans; Obesity; Quality of Life	2021-11	2021	2021-11	2021-11	26	11	5661-5670	All OA; Gold	Article	Barbosa, Isabelle Arruda; Silveira, Marise Fagundes; Fonseca, Adélia Dayane Guimarães; Brito, Maria Fernanda Santos Figueiredo; de Pinho, Lucinéia; de Oliveira e Silva, Carla Silvana	Barbosa, Isabelle Arruda (Instituto Federal do Norte de Minas Gerais. Rodovia BR 367, km 07, s/n, Zona Rural. 39900-000 Almenara MG Brasil. isabelleab3@gmail.com, Instituto Federal do Norte de Minas Gerais, Almenara, MG, Brazil, isabelleab3@gmail.com); Silveira, Marise Fagundes (Universidade Estadual de Montes Claros. Montes Claros MG Brasil., Universidade Estadual de Montes Claros, Montes Claros…		Barbosa, Isabelle Arruda (Instituto Federal do Norte de Minas Gerais. Rodovia BR 367, km 07, s/n, Zona Rural. 39900-000 Almenara MG Brasil. isabelleab3@gmail.com, Instituto Federal do Norte de Minas Gerais, Almenara, MG, Brazil, isabelleab3@gmail.com); Silveira, Marise Fagundes (Universidade Estadual de Montes Claros); Fonseca, Adélia Dayane Guimarães (Universidade Federal de Juiz de Fora); Brito…	Universidade Estadual de Montes Claros; Universidade Federal de Juiz de Fora	grid.412322.4; grid.411198.4	Montes Claros; Juiz de Fora	;	Brazil; Brazil						2	2	0.38	0.94	1	https://www.scielo.br/j/csc/a/MJM4M8RxSzp6QgPfrrykZpy/?lang=pt&format=pdf	https://app.dimensions.ai/details/publication/pub.1143374459	4206 Public Health; 42 Health Sciences	Pediatric; Obesity; Nutrition	Cancer
8563	pub.1142632693	10.1590/1413-812320212611.3.20192019	34787179			Consumo de bebidas alcoólicas e excesso de peso em adultos brasileiros - Projeto CUME	This is a cross-sectional study with 2,909 participants (aged ≥18 years) from the baseline of the Cohort of Universities of Minas Gerais [CUME - Coorte de Universidades Mineiras] which verified the association between alcohol consumption and overweight. Data on sociodemographic factors, lifestyle, eating habits, anthropometric factors and clinical conditions were collected through an online quest…	Aos participantes da Coorte de Universidades Mineiras (CUME), bem como à Coordenação de Aperfeiçoamento de Pessoal de Nível Superior (CAPES) e à Fundação de Amparo à Pesquisa do Estado de Minas Gerais (FAPEMIG) pelo apoio financeiro. To participants in The Cohort of Universities of Minas Gerais (CUME), as well as the Coordenação de Aperfeiçoamento de Pessoal de Nível Superior (Capes), Ministério …		Ciência & Saúde Coletiva			FapUNIFESP (SciELO)	1413-8123, 1678-4561	Adolescent; Adult; Alcohol Drinking; Body Mass Index; Brazil; Cross-Sectional Studies; Humans; Overweight	2021-10	2021	2021-10		26	suppl 3	4835-4848	All OA; Gold	Article	Souza e Souza, Luís Paulo; Hermsdorff, Helen Hermana Miranda; da Silva Miranda, Aline Elizabeth; Bressan, Josefina; Pimenta, Adriano Marçal	Souza e Souza, Luís Paulo (Departamento de Medicina, Instituto de Saúde e Biotecnologia, Universidade Federal do Amazonas. Estrada Coari/Mamiá 305, Espírito Santo. 69.460-000 Coari AM Brasil., Departamento de Medicina, Instituto de Saúde e Biotecnologia, Universidade Federal do Amazonas, Coari, AM, Brazil); Hermsdorff, Helen Hermana Miranda (Departamento de Nutrição e Saúde, Universidade Federal …		Souza e Souza, Luís Paulo (Federal University of Amazonas); Hermsdorff, Helen Hermana Miranda (Universidade Federal de Viçosa); da Silva Miranda, Aline Elizabeth (Universidade Federal de Minas Gerais); Bressan, Josefina (Universidade Federal de Viçosa); Pimenta, Adriano Marçal (Universidade Federal de Minas Gerais; Universidade Federal de Minas Gerais)	Universidade Federal de Viçosa; Federal University of Amazonas; Universidade Federal de Minas Gerais	grid.12799.34; grid.411181.c; grid.8430.f	Viçosa; Manaus; Belo Horizonte	; ; Minas Gerais	Brazil; Brazil; Brazil	Fundação de Amparo à Pesquisa do Estado de Minas Gerais; National Council for Scientific and Technological Development; Coordenação de Aperfeicoamento de Pessoal de Nível Superior		Brazil; Brazil; Brazil			1	1		0.47		https://www.scielo.br/j/csc/a/K4KF4qfbdHWTXgSvCYbtPRs/?lang=pt&format=pdf	https://app.dimensions.ai/details/publication/pub.1142632693	4206 Public Health; 42 Health Sciences	Clinical Research; Substance Misuse; Nutrition; Behavioral and Social Science; Obesity; Alcoholism, Alcohol Use and Health	Oral and gastrointestinal; Cancer; Stroke; Cardiovascular
8557	pub.1143908277	10.1590/1413-812320212612.26092020	34910009			Mudanças na prevalência de excesso de peso em adolescentes residentes em área de alta vulnerabilidade a insegurança alimentar	This study ascertained changes, over 5 years, in the prevalence of overweight in adolescents and associations with socio-demographic variables and food insecurity. Two cross-sectional population-based studies were conducted with 511 (2005) and 314 (2010) adolescents resident in Campos Elíseos (Duque de Caxias-RJ). Overweight was evaluated by sex and age specific cut-off points of BMI (weight/heig…			Ciência & Saúde Coletiva			FapUNIFESP (SciELO)	1413-8123, 1678-4561	Adolescent; Cross-Sectional Studies; Food Insecurity; Food Supply; Humans; Male; Overweight; Prevalence; Socioeconomic Factors	2021-12	2021	2021-12	2021-12	26	12	6189-6198	All OA; Gold	Article	Santana, Danilo Dias; Barros, Erica Guimarães; Salles-Costa, Rosana; da Veiga, Gloria Valeria	Santana, Danilo Dias (Instituto de Nutrição Josué de Castro, Universidade Federal do Rio de Janeiro. Av. Carlos Chagas Filho 373, Bloco J, 2º andar, Cidade Universitária. 21941-902 Rio de Janeiro RJ Brasil. dias.danilo@hotmail.com, Instituto de Nutrição Josué de Castro, Universidade Federal do Rio de Janeiro, Rio de Janeiro, RJ, Brazil, dias.danilo@hotmail.com); Barros, Erica Guimarães (Instituto…		Santana, Danilo Dias (Federal University of Rio de Janeiro); Barros, Erica Guimarães (Federal University of Rio de Janeiro); Salles-Costa, Rosana (Federal University of Rio de Janeiro); da Veiga, Gloria Valeria (Federal University of Rio de Janeiro)	Federal University of Rio de Janeiro	grid.8536.8	Rio de Janeiro		Brazil						5	5	0.78	2.36		https://www.scielo.br/j/csc/a/J3hXCmb6m7Xx8JjGdnMYYnj/?lang=pt&format=pdf	https://app.dimensions.ai/details/publication/pub.1143908277	4206 Public Health; 42 Health Sciences	Obesity; Nutrition; Pediatric	Metabolic and endocrine
8512	pub.1163278915	10.1590/0102-311xen104822	37585911			The influence of neighborhood safety and built environment on childhood obesity: isolated and combined effect of contextual factors	This study aims to analyze the isolated and combined effect of objective measures concerning neighborhood safety, food, and physical activity environments on students' obesity. This is a cross-sectional study conducted with 9- and 10-year-old children enrolled in the municipal education network of a Brazilian metropolis. Environment objective measures comprised neighborhood unsafety (annual crimi…	This work was supported by the Brazilian National Research Council (grant n. 472329/2013-8); and the Minas Gerais State Research Foundation (grant n. PPM00258-14).		Cadernos de Saúde Pública			FapUNIFESP (SciELO)	0102-311X, 1678-4464	Child; Humans; Pediatric Obesity; Cross-Sectional Studies; Brazil; Neighborhood Characteristics; Residence Characteristics; Built Environment	2023	2023	2023		39	8	e00104822	All OA; Gold	Article	Carmo, Ariene Silva do; Mendes, Larissa Loures; Cardoso, Letícia de Oliveira; Caiaffa, Waleska Teixeira; Santos, Luana Caroline Dos	Carmo, Ariene Silva do (Universidade Federal de Minas Gerais, Belo Horizonte, Brasil.); Mendes, Larissa Loures (Universidade Federal de Minas Gerais, Belo Horizonte, Brasil.); Cardoso, Letícia de Oliveira (Escola Nacional de Saúde Pública Sergio Arouca, Fundação Oswaldo Cruz, Rio de Janeiro, Brasil.); Caiaffa, Waleska Teixeira (Universidade Federal de Minas Gerais, Belo Horizonte, Brasil.); Santo…		Carmo, Ariene Silva do (Universidade Federal de Minas Gerais); Mendes, Larissa Loures (Universidade Federal de Minas Gerais); Cardoso, Letícia de Oliveira (Oswaldo Cruz Foundation); Caiaffa, Waleska Teixeira (Universidade Federal de Minas Gerais); Santos, Luana Caroline Dos (Universidade Federal de Minas Gerais)	Oswaldo Cruz Foundation; Universidade Federal de Minas Gerais	grid.418068.3; grid.8430.f	Rio de Janeiro; Belo Horizonte	; Minas Gerais	Brazil; Brazil	National Council for Scientific and Technological Development		Brazil			0	0			2	https://www.scielo.br/j/csp/a/TZxnPsnWXtJFLSFxMrb3y6k/?lang=en&format=pdf	https://app.dimensions.ai/details/publication/pub.1163278915	4206 Public Health; 42 Health Sciences	Behavioral and Social Science; Pediatric; Obesity; Clinical Research; Nutrition; Prevention	Cardiovascular; Oral and gastrointestinal
8500	pub.1135463064	10.1590/1413-81232021262.37102020	33605332			Fatores associados ao LDL-Colesterol aumentado na população adulta brasileira: Pesquisa Nacional de Saúde	The study analyzed factors associated with high LDL-Cholesterol in Brazilian population. This is a cross-sectional study with laboratory data from 8,534 individuals collected in National Health Survey were analyzed. The prevalence levels of LDL-Cholesterol <130 and ≥ 130 mg/dL were calculated. The outcome variable was high LDL-Cholesterol (≥ 130 mg/dL) and explanatory variables were sociodemograp…	Ao Conselho da Coordenação de Aperfeiçoamento de Pessoal de Nível Superior (CAPES), pela bolsa de Doutorado recebida pela autora ACMGNS, e ao Conselho Nacional de Desenvolvimento Científico e Tecnólógico (CNPq), pela bolsa de Produtividade em Pesquisa recebida pela autora DCM. À Secretaria de Vigilância em Saúde do MS. We are grateful to the Coordenação de Aperfeiçoamento de Pessoal de Nível Supe…		Ciência & Saúde Coletiva			FapUNIFESP (SciELO)	1413-8123, 1678-4561	Adult; Brazil; Cholesterol; Cross-Sectional Studies; Health Surveys; Humans; Prevalence; Risk Factors; Socioeconomic Factors	2021-02	2021	2021-02	2021-02	26	02	541-553	All OA; Gold	Article	de Sá, Ana Carolina Micheletti Gomide Nogueira; Machado, Ísis Eloah; Bernal, Regina Tomie Ivata; Malta, Deborah Carvalho	de Sá, Ana Carolina Micheletti Gomide Nogueira (Programa de Pós-Graduação em Enfermagem, Escola de Enfermagem, Universidade Federal de Minas Gerais (UFMG). Av. Alfredo Balena 190, Santa Efigênia. 30130-100 Belo Horizonte MG Brasil. carolmichelettigomide@gmail.com, Programa de Pós-Graduação em Enfermagem, Escola de Enfermagem, Universidade Federal de Minas Gerais, Belo Horizonte, MG, Brazil, carol…		de Sá, Ana Carolina Micheletti Gomide Nogueira (Universidade Federal de Minas Gerais); Machado, Ísis Eloah (Universidade Federal de Ouro Preto); Bernal, Regina Tomie Ivata (Universidade Federal de Minas Gerais); Malta, Deborah Carvalho (Universidade Federal de Minas Gerais)	Universidade Federal de Minas Gerais; Universidade Federal de Ouro Preto	grid.8430.f; grid.411213.4	Belo Horizonte; Ouro Preto	Minas Gerais;	Brazil; Brazil	Coordenação de Aperfeicoamento de Pessoal de Nível Superior; National Council for Scientific and Technological Development		Brazil; Brazil			5	4	0.84	2.36		https://www.scielo.br/j/csc/a/jykf389p4fCPz9V7ht5hzXy/?lang=pt&format=pdf	https://app.dimensions.ai/details/publication/pub.1135463064	4206 Public Health; 42 Health Sciences	Behavioral and Social Science; Nutrition; Clinical Research; Obesity; Prevention	Stroke
8482	pub.1142632696	10.1590/1413-812320212611.3.30852019	34787182			Os fatores de risco envolvidos na obesidade no adolescente: uma revisão integrativa	The scope of this study was to examine the risk factors for the development of obesity in adolescence. The objective was to identify risk factors for adolescent obesity by means of an Integrative Review of the Literature. The PICO strategy was used to formulate the following central line of inquiry: What are the risk factors for the development of obesity during adolescence? The VHL and EBSCOhost…			Ciência & Saúde Coletiva			FapUNIFESP (SciELO)	1413-8123, 1678-4561	Adolescent; Exercise; Health Promotion; Humans; Pediatric Obesity; Risk Factors; Schools	2021-10	2021	2021-10		26	suppl 3	4871-4884	All OA; Gold	Article	Neves, Simone Carvalho; Rodrigues, Luciana Miranda; de Souza São Bento, Paulo Alexandre; de Souza Minayo, Maria Cecília	Neves, Simone Carvalho (Enfermagem Souza Marques, Fundação Técnico-Educacional Souza Marques. Av. Ernani Cardoso 335/345, Cascadura. 21310.310 Rio de Janeiro RJ Brasil. scneves23@gmail.com, Enfermagem Souza Marques, Fundação Técnico-Educacional Souza Marques, Rio de Janeiro, RJ, Brazil, scneves23@gmail.com); Rodrigues, Luciana Miranda (Instituto Nacional de Traumatologia e Ortopedia Jamil Haddad …		Neves, Simone Carvalho (Fundação Técnico Educacional Souza Marques); Rodrigues, Luciana Miranda (Instituto Nacional de Traumatologia e Ortopedia); de Souza São Bento, Paulo Alexandre (Oswaldo Cruz Foundation); de Souza Minayo, Maria Cecília (Oswaldo Cruz Foundation)	Fundação Técnico Educacional Souza Marques; Instituto Nacional de Traumatologia e Ortopedia; Oswaldo Cruz Foundation	grid.466672.7; grid.489021.6; grid.418068.3	Rio de Janeiro; Rio de Janeiro; Rio de Janeiro	; ;	Brazil; Brazil; Brazil						7	7	0.75	3.31	2	https://www.scielo.br/j/csc/a/YJBwJkN9H7Z8GbBKX5j7m8C/?lang=pt&format=pdf	https://app.dimensions.ai/details/publication/pub.1142632696	4206 Public Health; 42 Health Sciences	Obesity; Pediatric; Behavioral and Social Science; Nutrition; Prevention	Cardiovascular; Metabolic and endocrine; Stroke; Cancer; Oral and gastrointestinal	3.1 Primary prevention interventions to modify behaviours or promote wellbeing
8450	pub.1145041081	10.1055/s-0041-1729937	35652021	PMC9142253		Lesão do manguito rotador e obesidade: Uma avaliação demográfica e metabólica *	Objective To analyze the relationship between the presence and severity of rotator cuff (RC) injury with obesity and the time of exposure to obesity. Secondarily, to evaluate the relationship and prevalence of demographic and metabolic factors in obese individuals with RC injury. Methods This is a cross-sectional study with 235 obese patients (body mass index [BMI] ≥ 30 kg/m 2 ). Demographic data…			Revista Brasileira de Ortopedia			Thieme	0102-3616, 2255-4971, 1982-4378		2022-01-27	2022	2022-01-27	2022-04	57	2	282-288	All OA; Gold	Article	Pansiere, Saulo Teixeira; de Oliveira, Arlane Carvalho; de Castro Pochini, Alberto; Ejnisman, Benno; Belangero, Paulo Santoro; Andreoli, Carlos Vicente; Pansiere, Saulo Teixeira; de Oliveira, Arlane Carvalho; de Castro Pochini, Alberto; Ejnisman, Benno; Belangero, Paulo Santoro; Andreoli, Carlos Vicente	Pansiere, Saulo Teixeira (Instituto de Pesquisa e Ensino do Hospital Ortopédico e Medicina Especializada (IPE-HOME), Brasília, DF, Brasil; Centro de Traumato-ortopedia do Esporte (Cete), Universidade Federal de São Paulo (Unifesp), São Paulo, Brasil); de Oliveira, Arlane Carvalho (Instituto de Pesquisa e Ensino do Hospital Ortopédico e Medicina Especializada (IPE-HOME), Brasília, DF, Brasil); de …	Pansiere, Saulo Teixeira (Instituto de Pesquisa e Ensino do Hospital Ortopédico e Medicina Especializada (IPE-HOME), Brasília, DF, Brasil; Federal University of São Paulo); Pansiere, Saulo Teixeira (Instituto de Pesquisa e Ensino do Hospital Ortopédico e Medicina Especializada (IPE-HOME), Brasília, DF, Brasil; Federal University of São Paulo)	Pansiere, Saulo Teixeira (Instituto de Pesquisa e Ensino do Hospital Ortopédico e Medicina Especializada (IPE-HOME), Brasília, DF, Brasil; Federal University of São Paulo); de Oliveira, Arlane Carvalho (Instituto de Pesquisa e Ensino do Hospital Ortopédico e Medicina Especializada (IPE-HOME), Brasília, DF, Brasil); de Castro Pochini, Alberto (Federal University of São Paulo); Ejnisman, Benno (Fed…	Federal University of São Paulo	grid.411249.b	São Paulo		Brazil						0	0				http://www.thieme-connect.de/products/ejournals/pdf/10.1055/s-0041-1729937.pdf	https://app.dimensions.ai/details/publication/pub.1145041081	32 Biomedical and Clinical Sciences; 4206 Public Health; 42 Health Sciences	Cardiovascular; Diabetes; Obesity; Physical Injury - Accidents and Adverse Effects; Prevention; Nutrition	Metabolic and endocrine; Stroke; Cardiovascular
8437	pub.1135275324	10.1016/j.jped.2020.12.003	33577757	PMC9432074		Prevalence of childhood obesity in Brazil: systematic review and meta-analysis	OBJECTIVE: To estimate the prevalence of childhood obesity in Brazil by means of a systematic review of representative studies. SOURCES: We searched for population-based studies that assessed obesity in Brazilian children aged < 10 years in MEDLINE, EMBASE, Scopus and other sources up to September, 2019. Paired researchers selected studies, extracted data and assessed the quality of these studies…		This research was funded by the Brazilian National Council for Scientific and Technological Development (CNPq) [grant number: 440865/2017-4]. Galvao TF receives a productivity scholarship from CNPq [grant number: 3064482017-7].	Jornal de Pediatria			Elsevier	0021-7557, 1678-4782	Brazil; Child; Female; Humans; Male; Pediatric Obesity; Prevalence	2021-02-09	2021	2021-02-09	2021-09	97	5	490-499	All OA; Gold	Article	Ferreira, Carolina Muller; dos Reis, Natália Dutra; de Oliveira Castro, Andresa; Höfelmann, Dorotéia Aparecida; Kodaira, Kátia; Silva, Marcus Tolentino; Galvao, Tais Freire	Ferreira, Carolina Muller (Universidade Estadual de Campinas, Faculdade de Ciências Farmacêuticas, Campinas, SP, Brazil); dos Reis, Natália Dutra (Universidade Estadual de Campinas, Faculdade de Ciências Farmacêuticas, Campinas, SP, Brazil); de Oliveira Castro, Andresa (Universidade Estadual de Campinas, Faculdade de Ciências Farmacêuticas, Campinas, SP, Brazil); Höfelmann, Dorotéia Aparecida (Un…	Galvao, Tais Freire (State University of Campinas)	Ferreira, Carolina Muller (State University of Campinas); dos Reis, Natália Dutra (State University of Campinas); de Oliveira Castro, Andresa (State University of Campinas); Höfelmann, Dorotéia Aparecida (Federal University of Paraná); Kodaira, Kátia (Universidade de Sorocaba); Silva, Marcus Tolentino (Universidade de Sorocaba); Galvao, Tais Freire (State University of Campinas)	State University of Campinas; Universidade de Sorocaba; Federal University of Paraná	grid.411087.b; grid.442238.b; grid.20736.30	Campinas; Sorocaba; Curitiba	; ; Paraná	Brazil; Brazil; Brazil	National Council for Scientific and Technological Development		Brazil			25	21	2.74	18.88		https://doi.org/10.1016/j.jped.2020.12.003	https://app.dimensions.ai/details/publication/pub.1135275324	3213 Paediatrics; 32 Biomedical and Clinical Sciences	Prevention; Pediatric; Obesity
8430	pub.1145211639	10.1590/1413-81232022272.01122021	35137830			Prevalence of and risk factors for dynapenic abdominal obesity in community-dwelling older adults: a cross-sectional study	This article aims to identify the prevalence of and factors associated with dynapenic abdominal obesity (DAO) in older adults in a city in the northern region of Brazil. A cross-sectional study was conducted with 382 community-dwelling older adults in Macapa, Amapa, Brazil. Socioeconomic, clinical, and health information were collected using a structured form. DAO was defined as a combination of …			Ciência & Saúde Coletiva			FapUNIFESP (SciELO)	1413-8123, 1678-4561	Activities of Daily Living; Aged; Cross-Sectional Studies; Female; Hand Strength; Humans; Independent Living; Male; Obesity, Abdominal; Prevalence; Risk Factors	2022-02	2022	2022-02	2022-02	27	02	761-769	All OA; Gold	Article	de Araújo, Fabrícia Coelho; da Silva, Karoline Sampaio; Ohara, Daniela Gonçalves; Matos, Areolino Pena; Pinto, Ana Carolina Pereira Nunes; Pegorari, Maycon Sousa	de Araújo, Fabrícia Coelho (Departamento de Ciências Biológicas e da Saúde, Curso de Graduação em Fisioterapia, Universidade Federal do Amapá. Rodovia Juscelino Kubitschek, Jardim Marco Zero. 68903-419 Macapá AP Brasil. mayconpegorari@yahoo.com.br, Departamento de Ciências Biológicas e da Saúde, Universidade Federal do Amapá, Macapá, AP, Brazil, mayconpegorari@yahoo.com.br); da Silva, Karoline Sa…		de Araújo, Fabrícia Coelho (Federal University of Amapá); da Silva, Karoline Sampaio (Federal University of Amapá); Ohara, Daniela Gonçalves (Federal University of Amapá); Matos, Areolino Pena (Federal University of Amapá); Pinto, Ana Carolina Pereira Nunes (Federal University of Amapá); Pegorari, Maycon Sousa (Federal University of Amapá)	Federal University of Amapá	grid.440559.9	Macapá		Brazil						2	2			1	https://www.scielo.br/j/csc/a/Fy9LPgrKnFmyQz3fsX7wFTG/?lang=en&format=pdf	https://app.dimensions.ai/details/publication/pub.1145211639	4206 Public Health; 42 Health Sciences	Obesity; Aging; Prevention
8422	pub.1129845950	10.1590/1984-0462/2021/39/2019129	32756759	PMC7401500		NEW REFERENCE PARAMETERS FOR BODY MASS INDEX IN CHILDREN AGED SIX TO TEN YEARS	OBJECTIVE: To determine new body mass index (BMI) reference values to classify the nutritional status of children aged six to ten years old from the city of Montes Claros (state of Minas Gerais), Southeast Brazil. METHODS: The sample consisted of 3,863 individuals from both genders. Body mass and height were measured to determine the BMI. We adopted the Lambda, Mu, and Sigma (LMS) method to obtai…			Revista Paulista de Pediatria			FapUNIFESP (SciELO)	0103-0582, 1984-0462	Age Factors; Body Mass Index; Brazil; Child; Cross-Sectional Studies; Female; Humans; Male; Nutritional Status; Pediatric Obesity; Pregnancy; Reference Values; Thinness	2021	2021	2021	2021	39		e2019129	All OA; Gold	Article	Freitas, Alex Sander; Silveira, Marise Fagundes; de Santana, José Jorge Francisco; D’Ângelo, Marcos Flávio Silveira Vasconcelos; Haikal, Desirée Sant’Ana; Monteiro-Junior, Renato Sobral	Freitas, Alex Sander (Universidade Estadual de Montes Claros, Montes Claros, MG, Brazil., Universidade Estadual de Montes Claros, Universidade Estadual de Montes Claros, Montes Claros, MG, Brazil); Silveira, Marise Fagundes (Universidade Estadual de Montes Claros, Montes Claros, MG, Brazil., Universidade Estadual de Montes Claros, Universidade Estadual de Montes Claros, Montes Claros, MG, Brazil)…	Freitas, Alex Sander (Universidade Estadual de Montes Claros)	Freitas, Alex Sander (Universidade Estadual de Montes Claros); Silveira, Marise Fagundes (Universidade Estadual de Montes Claros); de Santana, José Jorge Francisco (Universidade Estadual de Montes Claros); D’Ângelo, Marcos Flávio Silveira Vasconcelos (Universidade Estadual de Montes Claros); Haikal, Desirée Sant’Ana (Universidade Estadual de Montes Claros); Monteiro-Junior, Renato Sobral (Univers…	Universidade Estadual de Montes Claros	grid.412322.4	Montes Claros		Brazil						3	3	0.58	1.38		http://www.scielo.br/j/rpp/a/WxYrhmP6Tr6kRk3t55t9KmB/?format=pdf&lang=en	https://app.dimensions.ai/details/publication/pub.1129845950	4206 Public Health; 32 Biomedical and Clinical Sciences; 3210 Nutrition and Dietetics; 42 Health Sciences	Obesity; Nutrition	Cancer; Metabolic and endocrine
8421	pub.1145211641	10.1590/1413-81232022272.02282021	35137828			Consumo de bebidas alcoólicas e obesidade abdominal: resultados da linha de base do ELSA-Brasil	The objective was to analyze the association between alcohol consumption and abdominal adiposity in adults. Cross-sectional study conducted at baseline data from ELSA-Brasil (2008- 2010). The sample consisted of 15,065 civil servants from six education and research institutions (35 to 74 years old, both sexes). To identify central adiposity by measuring waist circumference (WC) and waist-to-hip r…			Ciência & Saúde Coletiva			FapUNIFESP (SciELO)	1413-8123, 1678-4561	Adult; Aged; Alcoholic Beverages; Body Mass Index; Cross-Sectional Studies; Female; Humans; Male; Middle Aged; Obesity, Abdominal; Risk Factors; Waist Circumference; Waist-Hip Ratio	2022-02	2022	2022-02	2022-02	27	02	737-746	All OA; Gold	Article	Torres, Gabrielle Guidoni; Siqueira, Jordana Herzog; Martinez, Oscar Geovanny Enriquez; Pereira, Taísa Sabrina Silva; Meléndez, Jorge Gustavo Velásquez; Duncan, Bruce Bartholow; Goulart, Alessandra Carvalho; del Carmen Bisi Molina, Maria	Torres, Gabrielle Guidoni (Programa de Pós-Graduação em Saúde Coletiva, Universidade Federal do Espírito Santo. Av. Marechal Campos, 1.468, Bonfim. 29047-105 Vitória ES Brasil. gabrielleguidoni@gmail.com, Programa de Pós-Graduação em Saúde Coletiva, Universidade Federal do Espírito Santo, Vitória, ES, Brazil, gabrielleguidoni@gmail.com); Siqueira, Jordana Herzog (Programa de Pós-Graduação em Saúd…		Torres, Gabrielle Guidoni (Universidade Federal do Espírito Santo); Siqueira, Jordana Herzog (Universidade Federal do Espírito Santo); Martinez, Oscar Geovanny Enriquez (Universidade Federal do Espírito Santo); Pereira, Taísa Sabrina Silva (Universidad de las Américas Puebla); Meléndez, Jorge Gustavo Velásquez (Departamento de Enfermagem Materno-Infantil e Saúde Pública, Escola de Enfermagem. Bel…	Universidade Federal de Ouro Preto; Federal University of Rio Grande do Sul; Universidade de São Paulo; Universidad de las Américas Puebla; Universidade Federal do Espírito Santo	grid.411213.4; grid.8532.c; grid.11899.38; grid.440458.9; grid.412371.2	Ouro Preto; Porto Alegre; São Paulo; San Andrés Cholula; Vitória	; Rio Grande do Sul; ; ;	Brazil; Brazil; Brazil; Mexico; Brazil						1	1			2	https://www.scielo.br/j/csc/a/kYKN6PHBfGNDn7dQnNnNRyM/?lang=pt&format=pdf	https://app.dimensions.ai/details/publication/pub.1145211641	4202 Epidemiology; 4206 Public Health; 42 Health Sciences	Clinical Research	Oral and gastrointestinal
8416	pub.1152152388	10.1590/1980-549720220032.2	36287518			Dor crônica na coluna entre adultos brasileiros: dados da Pesquisa Nacional de Saúde 2019	OBJECTIVE: To estimate the prevalence of chronic back pain (CBP) and its associated factors. METHODS: This cross-sectional study analyzed the 2019 National Health Survey, with 88,531 adults, using logistic regression to identify associated factors. RESULTS: CBP was reported by 21.6% of adults and was more likely to occur among women (odds ratio - OR=1.27; 95% confidence interval - 95%CI 1.19-1.35…	A autora Deborah Carvalho Malta agradece ao Conselho Nacional de Desenvolvimento Científico e Tecnológico (CNPq), que financiou a bolsa de produtividade em pesquisa. The author Deborah Carvalho Malta thanks the National Council for Scientific and Technological Development (Conselho Nacional de Desenvolvimento Científico e Tecnológico – CNPq) for funding the research productivity grant.		Revista Brasileira de Epidemiologia			FapUNIFESP (SciELO)	1415-790X, 1980-5497	Adult; Humans; Female; Brazil; Cross-Sectional Studies; Back Pain; Health Surveys; Prevalence; Cholesterol	2022	2022	2022		25		e220032	All OA; Gold	Article	Malta, Deborah Carvalho; Bernal, Regina Tomie Ivata; Ribeiro, Edmar Geraldo; de Matos Reis Ferreira, Erica; Pinto, Rafael Zambelli; Pereira, Cimar Azeredo	Malta, Deborah Carvalho (Universidade Federal de Minas Gerais, Escola de Enfermagem, Departamento de Enfermagem Materno Infantil e Saúde Pública – Belo Horizonte (MG), Brasil., Universidade Federal de Minas Gerais, Escola de Enfermagem, Departamento de Enfermagem Materno Infantil e Saúde Pública, Belo Horizonte, MG, Brasil); Bernal, Regina Tomie Ivata (Universidade Federal de Minas Gerais, Escola…	Malta, Deborah Carvalho (Universidade Federal de Minas Gerais)	Malta, Deborah Carvalho (Universidade Federal de Minas Gerais); Bernal, Regina Tomie Ivata (Universidade Federal de Minas Gerais); Ribeiro, Edmar Geraldo (Universidade Federal de Minas Gerais); de Matos Reis Ferreira, Erica (Universidade Federal de Minas Gerais); Pinto, Rafael Zambelli (Universidade Federal de Minas Gerais); Pereira, Cimar Azeredo (Brazilian Institute of Geography and Statistics)	Brazilian Institute of Geography and Statistics; Universidade Federal de Minas Gerais	grid.457035.0; grid.8430.f	Rio de Janeiro; Belo Horizonte	; Minas Gerais	Brazil; Brazil	National Council for Scientific and Technological Development		Brazil			0	0				https://www.scielo.br/j/rbepid/a/ntLgwX3yM3d4Nm4CwRD654R/?lang=pt&format=pdf	https://app.dimensions.ai/details/publication/pub.1152152388	4202 Epidemiology; 4206 Public Health; 42 Health Sciences	Cancer; Pain Research
8411	pub.1147728565	10.1111/birt.12644	35527364			Cesarean birth and risk of obesity from birth to adolescence: A cohort study	BACKGROUND: Recent studies have shown associations between cesarean birth and overweight. However, very few studies have evaluated weight gain or adiposity throughout life, and the majority are restricted to analysis during childhood. The purpose of this study was to analyze the effect of cesarean birth on obesity risk from birth to adolescence. METHODS: The study sample was drawn from live birth…	The authors are grateful to volunteers who participated in the study and the field epidemiology team for assisting with data collection and management.	Funding information Research supported by the Conselho Nacional de Desenvolvimento Científico e Tecnológico (CNPq—Process 471063/2009‐6), the Fundação de Amparo à Pesquisa do Estado de Mato Grosso (FAPEMAT—Process 446298/2009), and the Coordenação de Aperfeiçoamento de Pessoal de Nível Superior (CAPES/Proex—doctoral scholarship).	Birth			Wiley	0730-7659, 1523-536X	Child; Pregnancy; Infant, Newborn; Female; Adolescent; Humans; Cohort Studies; Risk Factors; Obesity; Cesarean Section; Body Mass Index; Overweight; Birth Weight	2022-05-08	2022	2022-05-08	2022-12	49	4	774-782	Closed	Article	Dal’Maso, Elizandra; Rodrigues, Paulo Rogério Melo; Ferreira, Márcia Gonçalves; Moreira, Naiara Ferraz; Muraro, Ana Paula	Dal’Maso, Elizandra (Departament of Food and Nutrition, Federal University of Mato Grosso, Cuiabá, Brazil); Rodrigues, Paulo Rogério Melo (Departament of Food and Nutrition, Federal University of Mato Grosso, Cuiabá, Brazil); Ferreira, Márcia Gonçalves (Departament of Food and Nutrition, Federal University of Mato Grosso, Cuiabá, Brazil); Moreira, Naiara Ferraz (Federal University of Grande Doura…	Muraro, Ana Paula (Universidade Federal de Mato Grosso)	Dal’Maso, Elizandra (Universidade Federal de Mato Grosso); Rodrigues, Paulo Rogério Melo (Universidade Federal de Mato Grosso); Ferreira, Márcia Gonçalves (Universidade Federal de Mato Grosso); Moreira, Naiara Ferraz (Universidade Federal da Grande Dourados); Muraro, Ana Paula (Universidade Federal de Mato Grosso)	Universidade Federal da Grande Dourados; Universidade Federal de Mato Grosso	grid.412335.2; grid.411206.0	Dourados; Cuiabá	;	Brazil; Brazil	National Council for Scientific and Technological Development; Coordenação de Aperfeicoamento de Pessoal de Nível Superior; Fundação de Amparo à Pesquisa do Estado de Mato Grosso		Brazil; Brazil; Brazil			0	0			1		https://app.dimensions.ai/details/publication/pub.1147728565	3215 Reproductive Medicine; 4204 Midwifery; 32 Biomedical and Clinical Sciences; 42 Health Sciences	Pediatric Research Initiative; Pediatric; Obesity; Clinical Research; Nutrition; Prevention	Cardiovascular; Oral and gastrointestinal; Cancer	2.2 Factors relating to the physical environment
8392	pub.1150180304	10.47626/1679-4435-2022-665	36127907	PMC9458341		Obesity among government-backed economy restaurant workers in Belo Horizonte, Brazil	Introduction: This food service sector produces nutritionally balanced meals and its workers eat their meals in this environment. Since they work with nutritionally adequate meals, would these workers have a lower prevalence of obesity? Objectives: The present study aimed to describe the prevalence of obesity among government-backed economy restaurant workers in a Brazilian state capital with ana…			Revista Brasileira de Medicina do Trabalho			EDITORA SCIENTIFIC	1679-4435, 2447-0147		2022-06-30	2022	2022-06-30	2022	20	2	279-286	All OA; Gold	Article	de Lima Costa, Bruna Vieira; Horta, Paula Martins; Jardim, Mariana Zogbi; do Carmo, Ariene Silva; Ramos, Sabrina Alves	de Lima Costa, Bruna Vieira (Departamento de Nutrição, Escola de Enfermagem, Universidade Federal de Minas Gerais (UFMG), Belo Horizonte, MG, Brazil); Horta, Paula Martins (Departamento de Nutrição, Escola de Enfermagem, Universidade Federal de Minas Gerais (UFMG), Belo Horizonte, MG, Brazil); Jardim, Mariana Zogbi (Pós-Graduação em Nutrição e Saúde, UFMG, Belo Horizonte, MG, Brazil); do Carmo, A…	de Lima Costa, Bruna Vieira (Universidade Federal de Minas Gerais)	de Lima Costa, Bruna Vieira (Universidade Federal de Minas Gerais); Horta, Paula Martins (Universidade Federal de Minas Gerais); Jardim, Mariana Zogbi (Universidade Federal de Minas Gerais); do Carmo, Ariene Silva (Ministry of Health); Ramos, Sabrina Alves (Departamento de Nutrição, Pontifícia Universidade Católica, Belo Horizonte, MG, Brazil)	Ministry of Health; Universidade Federal de Minas Gerais	grid.414596.b; grid.8430.f	Salvador; Belo Horizonte	; Minas Gerais	Brazil; Brazil						1	1				http://www.cdc.gov/nchs/data/hestat/obesity_adult_09_10/obesity_adult_09_10.pdf	https://app.dimensions.ai/details/publication/pub.1150180304	32 Biomedical and Clinical Sciences; 4206 Public Health; 42 Health Sciences; 3210 Nutrition and Dietetics	Prevention; Nutrition; Obesity; Clinical Research
8386	pub.1158602748	10.1016/j.cdnut.2023.101961	37396061	PMC10310469		An Analysis of Key Actor Networks for Scale-Up Strategies for Childhood Obesity Prevention and the Care of Children with Obesity in Brazil	Background: Effective scale-up of multisectoral strategies aimed to prevent and treat childhood obesity has been a challenge in Brazil, the largest country in Latin America. Implementation Science methods, such as Net-Map, can identify key actors and opinion leaders (OLs) to advance the implementation and promote sustainability. Objectives: This study aimed to analyze power relations between key …	Acknowledgments We thank colleagues at the Food and Nutrition Coordination of the Brazilian Ministry of Health, and the stakeholders who participated in the data collection. Also, we thank Patrícia Gentil for being involved in the project conception and data collection. The authors’ responsibilities were as follows—JGM: primary responsibility for final content, advised by ER and GB; all authors: …	The domain of power of funding consisted of 39 key actors and 51 links at the federal level, and 26 key actors and 38 links at the local level. Regarding cohesion measures, the network had low density, although the distance was the lowest among the domains of power analyzed at federal (d = 0.067; ad = 1.348) and local levels (d = 0.117; ad = 1.723). The ranking of key actors at the federal level …	Current Developments in Nutrition			Elsevier	2475-2991		2023-06-03	2023	2023-06-03	2023-07	7	7	101961	All OA; Gold	Article	Machado, Juliana Gonçalves; Buccini, Gabriela; Recine, Elisabetta	Machado, Juliana Gonçalves (Human Nutrition Graduate Program, School of Health Science, University of Brasília (UnB), Federal District, Brazil); Buccini, Gabriela (Department of Social and Behavioral Health, School of Public Health, University of Nevada Las Vegas, Las Vegas, NV, United States); Recine, Elisabetta (Human Nutrition Graduate Program, School of Health Science, University of Brasília …	Machado, Juliana Gonçalves (University of Brasília)	Machado, Juliana Gonçalves (University of Brasília); Buccini, Gabriela (University of Nevada, Las Vegas); Recine, Elisabetta (University of Brasília)	University of Nevada, Las Vegas; University of Brasília	grid.272362.0; grid.7632.0	Las Vegas; Brasília	Nevada;	United States; Brazil						0	0			3	https://doi.org/10.1016/j.cdnut.2023.101961	https://app.dimensions.ai/details/publication/pub.1158602748	30 Agricultural, Veterinary and Food Sciences; 32 Biomedical and Clinical Sciences; 3210 Nutrition and Dietetics; 3003 Animal Production; 3006 Food Sciences	Pediatric
8380	pub.1160036010	10.1186/s12889-023-16056-1	37353820	PMC10288772		Sociodemographic and reproductive risk factors associated with obesity in a population of brazilian women from the city of Ribeirão Preto: a cross-sectional study	BackgroundObesity is a highly prevalent chronic disease that is associated with the development of other metabolic comorbidities. Its etiology is complex and multiple risk factors have been reported. In women, weight gain during pregnancy and the effect of pregnancy on subsequent weight gain are important events in women’s history. Both pregnancy and postpartum are critical periods for the develo…	The authors would like to thank the study participants and the mathematician Suleimy Mazin.	This research received no specific grant from any funding agency in the public, commercial, or not-for-profit sectors.	BMC Public Health			Springer Nature	1471-2458	Pregnancy; Adolescent; Humans; Female; Brazil; Cross-Sectional Studies; Socioeconomic Factors; Cohort Studies; Risk Factors; Obesity; Weight Gain	2023-06-23	2023	2023-06-23		23	1	1222	All OA; Gold	Article	Damaso, Ênio Luis; Bettiol, Heloisa; Cardoso, Viviane Cunha; Vieira, Carolina Sales; Moisés, Elaine Christine Dantas; Cavalli, Ricardo Carvalho	Damaso, Ênio Luis (Department of Gynecology and Obstetrics, Ribeirao Preto Medical School, University of Sao Paulo, Ribeirao Preto, Sao Paulo, Brazil); Bettiol, Heloisa (Department of Pediatrics, Ribeirao Preto Medical School, University of Sao Paulo, Ribeirao Preto, Sao Paulo, Brazil); Cardoso, Viviane Cunha (Department of Pediatrics, Ribeirao Preto Medical School, University of Sao Paulo, Ribei…	Damaso, Ênio Luis (Universidade de São Paulo)	Damaso, Ênio Luis (Universidade de São Paulo); Bettiol, Heloisa (Universidade de São Paulo); Cardoso, Viviane Cunha (Universidade de São Paulo); Vieira, Carolina Sales (Universidade de São Paulo); Moisés, Elaine Christine Dantas (Universidade de São Paulo); Cavalli, Ricardo Carvalho (Universidade de São Paulo)	Universidade de São Paulo	grid.11899.38	São Paulo		Brazil						1	1				https://bmcpublichealth.biomedcentral.com/counter/pdf/10.1186/s12889-023-16056-1	https://app.dimensions.ai/details/publication/pub.1160036010	4206 Public Health; 42 Health Sciences	Prevention; Nutrition; Contraception/Reproduction; Obesity	Reproductive health and childbirth	2.1 Biological and endogenous factors
8347	pub.1136236849	10.17533/udea.iee.v39n1e03	33687807	PMC7987290		Excess weight in children living in rural areas related to the nutritional profile and to maternal habits	OBJECTIVES: To assess the relationship between the nutritional status and eating habits of children aged from five to ten years old and their mothers, living in rural areas. METHODS: A cross-sectional study conducted with 156 children aged from five to ten years old, registered in the Family Health Strategies of the rural area of the Municipality of Divinópolis-MG (Brazil) from July 2017 to April…			Investigación y Educación en Enfermería			Universidad de Antioquia	0120-5307, 2216-0280	Child; Child, Preschool; Cross-Sectional Studies; Feeding Behavior; Female; Habits; Humans; Mothers; Nutritional Status; Socioeconomic Factors	2021-02	2021	2021-03-03	2021-02	39	1	e03	All OA; Gold	Article	Lagares, Erika Barbosa; Sousa, Paulo Henrique Alves; Resende, Karolyne Araujo; Santos, Letícia Camilo; Silva, Luiz Henrique Rodrigues; Belo, Vinícius Silva; Romano, Márcia Christina Caetano	Lagares, Erika Barbosa (Nutritionist, MS. Federal University of São João Del-Rei- UFSJ-CCO, Divinópolis-MG, Brazil. Email: erikablagares@yahoo.com.br, Universidade Federal de São João del-Rei, Federal University of São João Del-Rei, Divinópolis, MG, Brazil, erikablagares@yahoo.com.br); Sousa, Paulo Henrique Alves (Nutritionist, MS student. Federal University of São João Del-Rei- UFSJ-CCO, Divinóp…		Lagares, Erika Barbosa (Federal University of São João del-Rei); Sousa, Paulo Henrique Alves (Federal University of São João del-Rei); Resende, Karolyne Araujo (Federal University of São João del-Rei); Santos, Letícia Camilo (Federal University of São João del-Rei); Silva, Luiz Henrique Rodrigues (Federal Center for Technological Education of Minas Gerais); Belo, Vinícius Silva (Federal Universit…	Federal Center for Technological Education of Minas Gerais; Federal University of São João del-Rei	grid.454271.1; grid.428481.3	Belo Horizonte; São João del Rei	;	Brazil; Brazil						1	1	0.3	0.51	1	https://revistas.udea.edu.co/index.php/iee/article/download/345507/20804844	https://app.dimensions.ai/details/publication/pub.1136236849	32 Biomedical and Clinical Sciences; 4203 Health Services and Systems; 4206 Public Health; 42 Health Sciences; 3210 Nutrition and Dietetics	Obesity; Rural Health; Prevention; Pediatric; Nutrition	Metabolic and endocrine
8346	pub.1140752388	10.1590/1413-81232021269.2.20552019	34468655			Qualidade de vida: impactos de um programa de promoção da saúde do setor de saúde suplementar	The objective of this study was to compare quality of life indicators and clinical parameters among individuals participating in a cardiovascular health promotion program in the supplementary health sector. We conducted a cross-sectional study with 251 program participants living in the regions covered by the Vale do Taquari and Vale do Rio Pardo regional development councils in Rio Grande do Sul…	À Coordenação de Aperfeiçoamento de Pessoal de Nível Superior (CAPES). To the Coordenação de Aperfeiçoamento de Pessoal de Nível Superior (CAPES).		Ciência & Saúde Coletiva			FapUNIFESP (SciELO)	1413-8123, 1678-4561	Aged; Brazil; Cross-Sectional Studies; Female; Health Promotion; Humans; Quality of Life; Surveys and Questionnaires	2021	2021	2021		26	suppl 2	3599-3607	All OA; Gold	Article	Pohl, Hildegard Hedwig; Beschorner, Carmem Elisa; Couto, Analie Nunes; Lenhard, Tiago Henrique; dos Santos, Polliana Radtke	Pohl, Hildegard Hedwig (Programa de Pós-Graduação em Promoção da Saúde, Universidade de Santa Cruz do Sul. Av. Independência 2.293, Bairro Universitário. 96815-900. Santa Cruz do Sul RS Brasil. hildegardpohl@outlook.com, Programa de Pós-Graduação em Promoção da Saúde, Universidade de Santa Cruz do Sul, Santa Cruz do Sul, RS, Brazil, hildegardpohl@outlook.com); Beschorner, Carmem Elisa (Programa d…		Pohl, Hildegard Hedwig (University of Santa Cruz do Sul); Beschorner, Carmem Elisa (University of Santa Cruz do Sul); Couto, Analie Nunes (University of Santa Cruz do Sul); Lenhard, Tiago Henrique (Universidade do Vale do Rio dos Sinos); dos Santos, Polliana Radtke (Programa de Residência Multiprofissional em Saúde - Urgência, Emergência e Intensivismo, Hospital Santa Cruz. Santa Cruz do Sul RS B…	Universidade do Vale do Rio dos Sinos; University of Santa Cruz do Sul	grid.412302.6; grid.442060.4	São Leopoldo; Santa Cruz do Sul	;	Brazil; Brazil	Coordenação de Aperfeicoamento de Pessoal de Nível Superior		Brazil			1	1		0.54		http://www.scielo.br/j/csc/a/c9CZVcFCrtLmZQvnpXYhJqf/?lang=pt&format=pdf	https://app.dimensions.ai/details/publication/pub.1140752388	4203 Health Services and Systems; 4206 Public Health; 42 Health Sciences	Prevention; Clinical Research; Heart Disease; Cardiovascular; Obesity
8345	pub.1137315281	10.1590/1413-81232021264.04422019	33886775			Consumo de alimentos ultraprocessados e fatores associados em uma amostra de base escolar pública no Sul do Brasil	This study aims to evaluate the consumption of ultraprocessed foods and its association with sociodemographic, behavioral and nutritional factors in schoolchildren from public schools in Caxias do Sul-RS. A cross-sectional study was conducted with 1,309 students aged 6-16 years. The consumption of ultraprocessed foods was obtained by means of a questionnaire according to the self-report of the st…			Ciência & Saúde Coletiva			FapUNIFESP (SciELO)	1413-8123, 1678-4561	Brazil; Child; Cross-Sectional Studies; Feeding Behavior; Humans; Schools; Snacks	2021-04	2021	2021-04	2021-04	26	4	1477-1488	All OA; Gold	Article	Andretta, Vitória; Siviero, Josiane; Mendes, Karina Giane; Motter, Fabiane Raquel; Theodoro, Heloísa	Andretta, Vitória (Universidade de Caxias do Sul, Caxias do Sul, RS, 95070-560, Brazil, htheodor@ucs.br, Curso de Nutrição, Universidade de Caxias do Sul. R. Francisco Getúlio Vargas 1130, Petrópolis. 95070-560 Caxias do Sul RS Brasil. htheodor@ucs.br); Siviero, Josiane (Universidade de Caxias do Sul, Caxias do Sul, RS, 95070-560, Brazil, htheodor@ucs.br, Curso de Nutrição, Universidade de Caxias…		Andretta, Vitória (University of Caxias Do Sul); Siviero, Josiane (University of Caxias Do Sul); Mendes, Karina Giane (University of Caxias Do Sul); Motter, Fabiane Raquel (Universidade de Sorocaba); Theodoro, Heloísa (University of Caxias Do Sul)	Universidade de Sorocaba; University of Caxias Do Sul	grid.442238.b; grid.286784.7	Sorocaba; Caxias do Sul	;	Brazil; Brazil						6	6	0.71	2.83	8	https://www.scielo.br/j/csc/a/YGft6xQpPJ9ccQQ9P7NQNHn/?lang=pt&format=pdf	https://app.dimensions.ai/details/publication/pub.1137315281	4206 Public Health; 42 Health Sciences	Nutrition	Stroke; Cardiovascular	3.3 Nutrition and chemoprevention
8341	pub.1147221631	10.1590/0102-311x00344020	35442262			Cesarean section and body mass index in children: is there a causal effect?	Obesity is considered a global public health problem. Cesarean section has been associated with high body mass index (BMI) and increased obesity throughout life. However, this association has been challenged by some studies. This study aims to assess the causal effect of cesarean section on the BMI of children aged 1-3 years. This is a cohort study of 2,181 children aged 1-3 years, born in 2010, …	To the Maranhão State Research Foundation (FAPEMA) and the Brazilian National Research Council (CNPq).		Cadernos de Saúde Pública			FapUNIFESP (SciELO)	0102-311X, 1678-4464	Body Mass Index; Brazil; Cesarean Section; Child; Cohort Studies; Female; Humans; Infant; Infant, Newborn; Male; Obesity; Parturition; Pregnancy	2022	2022	2022		38	4	e00344020	All OA; Gold	Article	Cavalcante, Lilian Fernanda Pereira; Carvalho, Carolina Abreu de; Padilha, Luana Lopes; Viola, Poliana Cristina de Almeida Fonseca; Silva, Antônio Augusto Moura da; Simões, Vanda Maria Ferreira	Cavalcante, Lilian Fernanda Pereira (Universidade Federal do Maranhão, São Luís, Brasil.); Carvalho, Carolina Abreu de (Universidade Federal do Maranhão, São Luís, Brasil.); Padilha, Luana Lopes (Instituto Federal de Educação, Ciência e Tecnologia do Maranhão, São Luís, Brasil.); Viola, Poliana Cristina de Almeida Fonseca (Universidade Federal do Piauí, Teresina, Brasil.); Silva, Antônio Augusto …		Cavalcante, Lilian Fernanda Pereira (Federal University of Maranhão); Carvalho, Carolina Abreu de (Federal University of Maranhão); Padilha, Luana Lopes (Federal Institute of Education, Science and Technology of Maranhão); Viola, Poliana Cristina de Almeida Fonseca (Federal University of Piauí); Silva, Antônio Augusto Moura da (Federal University of Maranhão); Simões, Vanda Maria Ferreira (Federa…	Federal University of Maranhão; Federal University of Piauí; Federal Institute of Education, Science and Technology of Maranhão	grid.411204.2; grid.412380.c; grid.513035.1	São Luís; Teresina; São Luís	; ;	Brazil; Brazil; Brazil	National Council for Scientific and Technological Development		Brazil			0	0				https://www.scielo.br/j/csp/a/5ZmFDBk8gxrbvMdDgYtfKGp/?lang=en&format=pdf	https://app.dimensions.ai/details/publication/pub.1147221631	4202 Epidemiology; 42 Health Sciences	Pediatric; Nutrition; Obesity; Clinical Research	Metabolic and endocrine; Oral and gastrointestinal; Cardiovascular; Cancer	2.4 Surveillance and distribution
8315	pub.1142228376	10.1007/s10433-021-00659-x	36052185	PMC9424393		Time trend of overweight and obesity prevalence among older people in Brazilian State Capitals and the Federal District from 2006 to 2019	Although the share of older people has been growing in Brazil in past decades, studies investigating trends in overweight and obesity prevalence in this population remain scarce. The objective of this study was to analyze the time trend of overweight and obesity prevalence in older adults in Brazilian State Capitals and the Federal District from 2006 to 2019. This is a time trend study based on d…		The authors did not receive support from any organization for the submitted work. The revision of the English language was funded with resources from CAPES (Federal Coordination for the Improvement of Higher Education) (Project 001).	European Journal of Ageing			Springer Nature	1613-9372, 1613-9380		2021-10-27	2021	2021-10-27	2022-09	19	3	555-565	All OA; Gold	Article	Rodrigues, L. C.; Canella, D. S.; Claro, R. M.	Rodrigues, L. C. (Curso de pós-graduação em Nutrição e Saúde, Universidade Federal de Minas Gerais, Belo Horizonte, MG, Brasil); Canella, D. S. (Departamento de Nutrição Aplicada, Universidade do Estado do Rio de Janeiro, Rio de Janeiro, RJ, Brasil); Claro, R. M. (Departamento de Nutrição, Universidade Federal de Minas Gerais, Belo Horizonte, MG, Brasil)	Rodrigues, L. C. (Universidade Federal de Minas Gerais)	Rodrigues, L. C. (Universidade Federal de Minas Gerais); Canella, D. S. (Rio de Janeiro State University); Claro, R. M. (Universidade Federal de Minas Gerais)	Rio de Janeiro State University; Universidade Federal de Minas Gerais	grid.412211.5; grid.8430.f	Rio de Janeiro; Belo Horizonte	; Minas Gerais	Brazil; Brazil	Coordenação de Aperfeicoamento de Pessoal de Nível Superior		Brazil			0	0		0		http://dx.doi.org/10.1007/s10433-021-00659-x	https://app.dimensions.ai/details/publication/pub.1142228376	4206 Public Health; 42 Health Sciences	Clinical Research; Nutrition; Obesity; Aging	Cardiovascular; Cancer; Oral and gastrointestinal; Metabolic and endocrine	2.4 Surveillance and distribution
8305	pub.1148228430	10.1590/1413-81232022276.13822021	35649019			Cobertura de avaliação do consumo alimentar em crianças participantes do Programa Crescer Saudável - Brasil, 2015-2018	This study aimed to compare the prevalence of food consumption assessment coverage in children under 10 years old before and after the implementation of the Healthy Growth Program (HGP). In this sense, a cross-sectional study was conducted using data from 548 municipalities registered in the HGP and available in the Food and Nutritional Surveillance System of the Brazilian Ministry of Health. The…			Ciência & Saúde Coletiva			FapUNIFESP (SciELO)	1413-8123, 1678-4561	Brazil; Child; Cross-Sectional Studies; Food; Health Promotion; Humans; Nutritional Status	2022-06	2022	2022-06	2022-06	27	06	2317-2324	All OA; Gold	Article	Borges, Luana Kelly Silva; do Nascimento, Fernando Ferraz; Mascarenhas, Márcio Dênis Medeiros; Rodrigues, Malvina Thaís Pacheco	Borges, Luana Kelly Silva (Programa de Pós-Graduação em Saúde e Comunidade, Universidade Federal do Piauí (UFPI). Av. Frei Serafim 2280, Centro (Sul). 64001-450 Teresina PI Brasil. luanaksborges@gmail.com, Programa de Pós-Graduação em Saúde e Comunidade, Universidade Federal do Piauí, Teresina, PI, Brazil, luanaksborges@gmail.com); do Nascimento, Fernando Ferraz (Programa de Pós-Graduação em Saúd…		Borges, Luana Kelly Silva (Federal University of Piauí); do Nascimento, Fernando Ferraz (Federal University of Piauí); Mascarenhas, Márcio Dênis Medeiros (Federal University of Piauí); Rodrigues, Malvina Thaís Pacheco (Federal University of Piauí)	Federal University of Piauí	grid.412380.c	Teresina		Brazil						0	0			1	https://www.scielo.br/j/csc/a/3jM8MWHcJJ78kRyGWGyNzqQ/?lang=pt&format=pdf	https://app.dimensions.ai/details/publication/pub.1148228430	4206 Public Health; 42 Health Sciences	Nutrition; Prevention	Infection	3.1 Primary prevention interventions to modify behaviours or promote wellbeing
8301	pub.1141923450	10.1590/0102-311x00168918	34669771			Social position and anthropometric status among adults in the ELSA-Brasil study: a latent class analysis	The objective of the present study was to evaluate the association between social position and anthropometric status in women and men Brazilian adult. This was a cross-sectional study that used baseline data collected from 2008 to 2010 for the Brazilian Longitudinal Study of Adult Health (ELSA-Brasil, in Portuguese), in the six major Brazilian state capital cities. A total of 15,105 active and re…	The authors thank the volunteers who take part in this study, and also Maria da Conceição C. Almeida for her contributions during the writing of this paper.		Cadernos de Saúde Pública			FapUNIFESP (SciELO)	0102-311X, 1678-4464	Adult; Brazil; Cross-Sectional Studies; Female; Humans; Latent Class Analysis; Longitudinal Studies; Male; Social Class; Socioeconomic Factors	2021	2021	2021		37	9	e00168918	All OA; Gold	Article	Matos, Sheila Maria Alvim; Amorim, Leila Denise Alves Ferreira; Pitanga, Francisco José Gondim; Patrão, Ana Luísa; Barreto, Sandhi M; Chor, Dora; Cardoso, Letícia de Oliveira; Molina, Maria Del Carmen Bisi; Barreto, Mauricio Lima; Aquino, Estela M L	Matos, Sheila Maria Alvim (Instituto de Saúde Coletiva, Universidade Federal da Bahia, Salvador, Brasil.); Amorim, Leila Denise Alves Ferreira (Instituto de Saúde Coletiva, Universidade Federal da Bahia, Salvador, Brasil.); Pitanga, Francisco José Gondim (Faculdade de Educação, Universidade Federal da Bahia, Salvador, Brasil.); Patrão, Ana Luísa (Instituto de Saúde Coletiva, Universidade Federal …		Matos, Sheila Maria Alvim (Federal University of Bahia); Amorim, Leila Denise Alves Ferreira (Federal University of Bahia); Pitanga, Francisco José Gondim (Federal University of Bahia); Patrão, Ana Luísa (Federal University of Bahia); Barreto, Sandhi M (Universidade Federal de Minas Gerais); Chor, Dora (Oswaldo Cruz Foundation); Cardoso, Letícia de Oliveira (Oswaldo Cruz Foundation); Molina, Mari…	Universidade Federal de Minas Gerais; Federal University of Bahia; Oswaldo Cruz Foundation; Universidade Federal do Espírito Santo	grid.8430.f; grid.8399.b; grid.418068.3; grid.412371.2	Belo Horizonte; Salvador; Rio de Janeiro; Vitória	Minas Gerais; ; ;	Brazil; Brazil; Brazil; Brazil						0	0		0		https://www.scielo.br/j/csp/a/ygPYLQqnX7KNxXcTm8Lqg7B/?format=pdf&lang=en	https://app.dimensions.ai/details/publication/pub.1141923450	4206 Public Health; 42 Health Sciences	Basic Behavioral and Social Science; Clinical Research; Behavioral and Social Science; Obesity
8292	pub.1140921324	10.1590/1806-9282.20201057	34495062			Relationship between body mass index and waist-to-height ratio in childhood	OBJECTIVE: To evaluate whether there is an association between the body mass index z-score and waist-to-height ratio of children and adolescents. METHODS: This was a cross-sectional study conducted in a school in Santo André, SP, between June and August 2019. Body mass index was measured for all participants, adopting the z-score cutoff of +2 recommended by the World Health Organization. The wais…			Revista da Associação Médica Brasileira			FapUNIFESP (SciELO)	0104-4230, 1806-9282	Adolescent; Body Height; Body Mass Index; Child; Child, Preschool; Cross-Sectional Studies; Humans; Obesity; Overweight; Risk Factors; Thinness; Waist Circumference	2021-04	2021	2021-04	2021-04	67	4	566-570	All OA; Gold	Article	Faria, João Carlos Pina; Victorino, Camila Augusta; Sawamura, Luciana Satiko; Coelho, Stephanie Ramos; Suano-Souza, Fabíola Isabel; Sarni, Roseli Oselka Saccardo	Faria, João Carlos Pina (Centro Universitário Faculdade de Medicina do ABC, Santo André, SP, Brazil, Centro Universitário Faculdade de Medicina do ABC – Santo André (SP), Brazil.); Victorino, Camila Augusta (Centro Universitário Faculdade de Medicina do ABC, Santo André, SP, Brazil, Centro Universitário Faculdade de Medicina do ABC – Santo André (SP), Brazil.); Sawamura, Luciana Satiko (Centro Un…	Faria, João Carlos Pina (Faculdade de Medicina do ABC)	Faria, João Carlos Pina (Faculdade de Medicina do ABC); Victorino, Camila Augusta (Faculdade de Medicina do ABC); Sawamura, Luciana Satiko (Faculdade de Medicina do ABC); Coelho, Stephanie Ramos (Federal University of São Paulo); Suano-Souza, Fabíola Isabel (Federal University of São Paulo); Sarni, Roseli Oselka Saccardo (Federal University of São Paulo)	Faculdade de Medicina do ABC; Federal University of São Paulo	grid.419034.b; grid.411249.b	Santo André; São Paulo	;	Brazil; Brazil						0	0		0		https://www.scielo.br/j/ramb/a/G8VfpmnkdzHRdv3RcT9zghR/?lang=en&format=pdf	https://app.dimensions.ai/details/publication/pub.1140921324	32 Biomedical and Clinical Sciences; 4206 Public Health; 42 Health Sciences; 3210 Nutrition and Dietetics	Nutrition; Pediatric; Obesity; Clinical Research	Metabolic and endocrine
8281	pub.1159829770	10.1002/ajhb.23935	37318148			Community food environment and childhood obesity in a medium‐sized Brazilian city: An approach to school and neighborhood environments	OBJECTIVE: We aimed to analyze the relationship of community food environments with childhood obesity in a medium-sized Brazilian city. METHODS: This is a cross-sectional study with 366 schoolchildren aged 8 and 9 years. Children's body mass index (BMI), waist circumference and concentrations of total cholesterol (TC), high cholesterol density lipoprotein (HDL-c), low cholesterol density lipoprot…	ACKNOWLEDGMENTS The authors thank the National Council for Scientific and Technological Development (CNPq – grant number: 478910/2013‐4 and 407547/2012‐6) and the Foundation for Research Support of the State of Minas Gerais (FAPEMIG – grant numbers APQ‐02052‐14 and CDS‐APQ‐02979‐16) for the financial support; the Coordination for the Improvement of Higher Education Personnel (CAPES) for granting …		American Journal of Human Biology			Wiley	1042-0533, 1520-6300		2023-06-15	2023	2023-06-15	2023-06-15			e23935	Closed	Article	Gardone, Danielle Soares; Novaes, Juliana Farias; Albuquerque, Fernanda Martins; De Santis Filgueiras, Mariana; Novaes, Taiane Gonçalves; Mendes, Larissa Loures; Pessoa, Milene Cristine	Gardone, Danielle Soares (Departamento de Nutrição, Programa de Pós Graduação em Nutrição e Saúde, Universidade Federal de Minas Gerais (UFMG), Belo Horizonte, Brazil); Novaes, Juliana Farias (Departamento de Nutrição e Saúde, Programa de Pós Graduação em Ciência da Nutrição, Universidade Federal de Viçosa (UFV), Viçosa, Brazil); Albuquerque, Fernanda Martins (Departamento de Nutrição e Saúde, Pr…	Pessoa, Milene Cristine (Universidade Federal de Minas Gerais)	Gardone, Danielle Soares (Universidade Federal de Minas Gerais); Novaes, Juliana Farias (Universidade Federal de Viçosa); Albuquerque, Fernanda Martins (Universidade Federal de Viçosa); De Santis Filgueiras, Mariana (Universidade Federal de Viçosa); Novaes, Taiane Gonçalves (Departamento de Nutrição, UniFTC, Vitória da Conquista, Brazil); Mendes, Larissa Loures (Universidade Federal de Minas Gera…	Universidade Federal de Viçosa; Universidade Federal de Minas Gerais	grid.12799.34; grid.8430.f	Viçosa; Belo Horizonte	; Minas Gerais	Brazil; Brazil	Fundação de Amparo à Pesquisa do Estado de Minas Gerais; National Council for Scientific and Technological Development; Coordenação de Aperfeicoamento de Pessoal de Nível Superior		Brazil; Brazil; Brazil			0	0					https://app.dimensions.ai/details/publication/pub.1159829770	32 Biomedical and Clinical Sciences; 3210 Nutrition and Dietetics	Prevention; Obesity; Nutrition; Pediatric	Oral and gastrointestinal; Cancer; Metabolic and endocrine; Stroke; Cardiovascular	2.1 Biological and endogenous factors
8279	pub.1144738130	10.1590/1413-81232022271.28092020	35043916			Mudanças na frequência do consumo de refeições em adolescentes residentes em área de vulnerabilidade social da região metropolitana do Rio de Janeiro, Brasil	This study described changes in meal frequency over a 5-year period among adolescents living in the Rio de Janeiro metropolitan region. The data used were from two cross-sectional, population-based studies conducted by home visits. In 2005 the final sample was 1089 households with 511 adolescents (aged 12 to 18 years) and in 2010, 1121 households with 314 adolescents. Meal frequency was obtained …	Conselho Nacional de Desenvolvimento Científico e Tecnológico (CNPq) (503139/2003-3 e 476344/2008-5) e Instituto Nacional de Câncer.		Ciência & Saúde Coletiva			FapUNIFESP (SciELO)	1413-8123, 1678-4561	Adolescent; Body Mass Index; Brazil; Cross-Sectional Studies; Feeding Behavior; Humans; Meals	2022-01	2022	2022-01	2022-01	27	01	387-398	All OA; Gold	Article	de Almeida Maravalhas, Rebecca; Santana, Danilo Dias; Salles-Costa, Rosana; da Veiga, Gloria Valeria	de Almeida Maravalhas, Rebecca (Instituto de Nutrição Josué de Castro, Universidade Federal do Rio de Janeiro. Av. Carlos Chagas Filho 373, Bloco J, 2º andar, Cidade Universitária. 21941-902 Rio de Janeiro RJ Brasil. dias.danilo@hotmail.com, Instituto de Nutrição Josué de Castro, Universidade Federal do Rio de Janeiro, Rio de Janeiro, RJ, Brazil, dias.danilo@hotmail.com); Santana, Danilo Dias (In…		de Almeida Maravalhas, Rebecca (Federal University of Rio de Janeiro); Santana, Danilo Dias (Federal University of Rio de Janeiro); Salles-Costa, Rosana (Federal University of Rio de Janeiro); da Veiga, Gloria Valeria (Federal University of Rio de Janeiro)	Federal University of Rio de Janeiro	grid.8536.8	Rio de Janeiro		Brazil	National Council for Scientific and Technological Development		Brazil			0	0				https://www.scielo.br/j/csc/a/wB4Jrf6h9qKjGJFRgf8hvdK/?lang=pt&format=pdf	https://app.dimensions.ai/details/publication/pub.1144738130	4206 Public Health; 42 Health Sciences	Pediatric; Clinical Research; Nutrition; Prevention	Stroke; Cardiovascular; Cancer; Oral and gastrointestinal
8263	pub.1140301882	10.1590/1413-81232021268.04672020	34378704			Ambiente alimentar do entorno de escolas públicas e privadas: oportunidade ou desafio para alimentação saudável?	The study analyzed and compared the types of food sold in the surroundings of 30 private and 26 public elementary schools in the city of Niterói, Rio de Janeiro. Data were collected by audit using a checklist instrument to characterize establishments (formal or informal) and identify the types of food and beverages sold, which were classified by processing level (fresh, processed, and ultraproces…	Agradecemos a Fundação de Amparo a Pesquisa do Estado do Rio de Janeiro (FAPERJ) pelo apoio financeiro e aos alunos do Grupo de Ensino, Extensão e Pesquisa em Saúde e Alimentação Escolar (GEPASE/UFF) pela colaboração na coleta de dados. We are grateful to the Fundação de Amparo à Pesquisa do Estado do Rio de Janeiro (FAPERJ) for the financial support, and students of the Grupo de Ensino, Pesquisa…		Ciência & Saúde Coletiva			FapUNIFESP (SciELO)	1413-8123, 1678-4561	Beverages; Brazil; Child; Diet, Healthy; Food; Humans; Schools	2021-08	2021	2021-08	2021-08	26	08	3135-3145	All OA; Gold	Article	Henriques, Patrícia; de Alvarenga, Camile Robady Torres; Ferreira, Daniele Mendonça; Dias, Patricia Camacho; da Silva Bastos Soares, Daniele; Barbosa, Roseane Moreira Sampaio; Burlandy, Luciene	Henriques, Patrícia (Programa de Pós-Graduação em Ciências da Nutrição, Departamento de Nutrição, Universidade Federal Fluminense. Niterói, Rio de Janeiro, Brasil. Rua Mario Santos Braga 30, Valonguinho. 24020-150 Niterói RJ Brasil. patihenriques@gmail.com, Programa de Pós-Graduação em Ciências da Nutrição, Departamento de Nutrição, Universidade Federal Fluminense, Niterói, RJ, Brazil, patihenriq…		Henriques, Patrícia (Fluminense Federal University); de Alvarenga, Camile Robady Torres (Fluminense Federal University); Ferreira, Daniele Mendonça (Fluminense Federal University); Dias, Patricia Camacho (Fluminense Federal University); da Silva Bastos Soares, Daniele (Fluminense Federal University); Barbosa, Roseane Moreira Sampaio (Fluminense Federal University); Burlandy, Luciene (Fluminense F…	Fluminense Federal University	grid.411173.1	Niterói		Brazil	Fundação Carlos Chagas Filho de Amparo à Pesquisa do Estado do Rio de Janeiro		Brazil			7	7	0.69	3.31		https://www.scielo.br/j/csc/a/nyx4MCYFPjZCnxqxXBvwhsG/?lang=pt&format=pdf	https://app.dimensions.ai/details/publication/pub.1140301882	4206 Public Health; 42 Health Sciences	Clinical Research	Cancer
8228	pub.1140752408	10.1590/1413-81232021269.2.30682019	34468676			Consumo de bebidas alcoólicas e não alcoólicas: Resultados do ELSA-Brasil	The study aims to describe the consumption of alcoholic and non-alcoholic beverages according to sociodemographic, health and location variables. Cross-sectional study with ELSA-Brasil data (2008-2010). A questionnaire was used to collect sociodemographic, food, health data and anthropometry. Descriptive analysis and association with variables of interest were carried out. In the sample, 8% of th…	Aos funcionários e participantes do ELSA-Brasil por suas importantes contribuições. Ao professor José Geraldo Mill pelas contribuições no artigo. JH Siqueira recebeu uma bolsa de estudos da Fundação de Amparo à Pesquisa e Inovação do Espírito Santo (FAPES)/Coordenação de Aperfeiçoamento de Pessoal de Nível Superior (CAPES). MCB Molina tem bolsa de produtividade do Conselho Nacional de Desenvolvim…		Ciência & Saúde Coletiva			FapUNIFESP (SciELO)	1413-8123, 1678-4561	Aged; Alcohol Drinking; Alcoholic Beverages; Beverages; Brazil; Cross-Sectional Studies; Humans; Sweetening Agents	2021	2021	2021		26	suppl 2	3825-3837	All OA; Gold	Article	Siqueira, Jordana Herzog; Santana, Nathália Miguel Teixeira; Pereira, Taísa Sabrina Silva; Moreira, Alexandra Dias; Benseñor, Isabela Martins; Barreto, Sandhi Maria; Velasquez-Melendez, Gustavo; del Carmen Bisi Molina, Maria	Siqueira, Jordana Herzog (Programa de Pós-Graduação em Saúde Coletiva. Universidade Federal do Espírito Santo. Av. Marechal Campos 1468, Bonfim. 29047-105 Vitória ES Brasil. jordana.herzog@gmail.com, Programa de Pós-Graduação em Saúde Coletiva, Universidade Federal do Espírito Santo, Vitória, ES, Brazil, jordana.herzog@gmail.com); Santana, Nathália Miguel Teixeira (Instituto Federal de Educação, …		Siqueira, Jordana Herzog (Universidade Federal do Espírito Santo); Santana, Nathália Miguel Teixeira (Instituto Federal de Educação, Ciência e Tecnologia do Espírito Santo. Campus Santa Teresa ES Brasil., Instituto Federal de Educação, Ciência e Tecnologia do Espírito Santo, Santa Teresa, ES, Brazil); Pereira, Taísa Sabrina Silva (Universidad de las Américas Puebla); Moreira, Alexandra Dias (Univ…	Universidade Federal do Espírito Santo; Universidad de las Américas Puebla; Universidade Federal de Minas Gerais; Universidade de São Paulo	grid.412371.2; grid.440458.9; grid.8430.f; grid.11899.38	Vitória; San Andrés Cholula; Belo Horizonte; São Paulo	; ; Minas Gerais;	Brazil; Mexico; Brazil; Brazil	National Council for Scientific and Technological Development; Coordenação de Aperfeicoamento de Pessoal de Nível Superior; Fundação de Amparo à Pesquisa do Estado de Minas Gerais		Brazil; Brazil; Brazil			2	1	0.22	0.94		http://www.scielo.br/j/csc/a/TFjfxQMn6Qx4CdtfsgRh3vv/?format=pdf&lang=pt	https://app.dimensions.ai/details/publication/pub.1140752408	4206 Public Health; 42 Health Sciences	Substance Misuse; Clinical Research	Stroke; Oral and gastrointestinal; Cancer
8196	pub.1148828879	10.47626/1679-4435-2021-618	35733550	PMC9162290		Doses of exposure to night shift work and nutritional status among nursing workers	Introduction: Exposure to night work (NW) has been identified as a possible risk factor for body weight gain. Recent studies highlight the need to assess the intensity and frequency of exposure to night work (i.e., years of exposure and number of nights worked). Objectives: To investigate the relationships between the dose of exposure to night work (years working nights and number of nights worke…	This study was developed with the support of the Brazilian Health Surveillance Secretariat (Secretaria de Vigilância em Saúde, Ministério da Saúde, Brazil [TC 182/2012]). CSU received a Junior Scientific Initiation Program scholarship from Fundação de Amparo à Pesquisa do Estado de Minas Gerais - Fapemig (Bid nº 07/2017/PROPPG/UFTM). LR and RHG received financial support from Conselho Nacional de…	Funding: Vigilância em Saúde, Ministério da Saúde, Brasil; Fapemig; CNPq	Revista Brasileira de Medicina do Trabalho			EDITORA SCIENTIFIC	1679-4435, 2447-0147		2021-12-30	2021	2021-12-30	2021	19	4	419-425	All OA; Gold	Article	Ulacia, Cecília Salazar; Silva-Costa, Aline; Rotenberg, Lúcia; Griep, Rosane Härter	Ulacia, Cecília Salazar (Instituto de Ciências da Saúde, Universidade Federal do Triângulo Mineiro, Uberaba, MG, Brazil.); Silva-Costa, Aline (Instituto de Ciências da Saúde, Universidade Federal do Triângulo Mineiro, Uberaba, MG, Brazil.); Rotenberg, Lúcia (Laboratório de Educação em Ambiente e Saúde, Fundação Oswaldo Cruz, RJ, Brazil.); Griep, Rosane Härter (Laboratório de Educação em Ambiente …	Silva-Costa, Aline (Federal University of Triângulo Mineiro)	Ulacia, Cecília Salazar (Federal University of Triângulo Mineiro); Silva-Costa, Aline (Federal University of Triângulo Mineiro); Rotenberg, Lúcia (Oswaldo Cruz Foundation); Griep, Rosane Härter (Oswaldo Cruz Foundation)	Federal University of Triângulo Mineiro; Oswaldo Cruz Foundation	grid.411281.f; grid.418068.3	Uberaba; Rio de Janeiro	;	Brazil; Brazil	National Council for Scientific and Technological Development; Fundação de Amparo à Pesquisa do Estado de Minas Gerais		Brazil; Brazil			1	1	0.28	0.4		https://biblioteca.ibge.gov.br/visualizacao/livros/liv97329.pdf	https://app.dimensions.ai/details/publication/pub.1148828879	4202 Epidemiology; 32 Biomedical and Clinical Sciences; 42 Health Sciences	Prevention; Obesity; Nutrition; Clinical Research; Digestive Diseases	Metabolic and endocrine; Cancer	2.2 Factors relating to the physical environment
8184	pub.1141444934	10.1371/journal.pone.0257755	34582470	PMC8478247		Time-trend in excess weight in Brazilian adults: A systematic review and meta-analysis	BACKGROUND: This review aimed to estimate the time-trend prevalence of excess weight, overweight and obesity in the Brazilian adult population, from the 1970s-2020, through systematic review and meta-analysis (Protocol: CRD42018091002). METHODS: A search for articles was conducted in the databases MEDLINE, EMBASE, Scopus, and LILACS up to June 2021. Studies that assessed excess weight, overweight…	This study was financed in part by the Coordenação de Aperfeiçoamento de Pessoal de Nível Superior – Brasil (CAPES) – Finance Code 001. The funders had no role in study design, data collection and analysis, decision to publish, or preparation of the manuscript.	This study was financed in part by the Coordenação de Aperfeiçoamento de Pessoal de Nível Superior – Brasil (CAPES) – Finance Code 001. The funders had no role in study design, data collection and analysis, decision to publish, or preparation of the manuscript.	PLOS ONE		Cesario Bianchi	Public Library of Science (PLoS)	1932-6203	Adult; Brazil; Female; Humans; Male; Obesity; Overweight; Prevalence; Weight Gain	2021-09-28	2021	2021-09-28		16	9	e0257755	All OA; Gold	Article	Kodaira, Katia; Abe, Flavia Casale; Galvão, Tais Freire; Silva, Marcus Tolentino	Kodaira, Katia (Program of Pharmaceutical Sciences, University of Sorocaba, Sorocaba, São Paulo, Brazil); Abe, Flavia Casale (Program of Pharmaceutical Sciences, University of Sorocaba, Sorocaba, São Paulo, Brazil); Galvão, Tais Freire (Faculty of Pharmaceutical Science, Cidade Universitária Zeferino Vaz, State University of Campinas, Campinas, São Paulo, Brazil); Silva, Marcus Tolentino (Program…	Silva, Marcus Tolentino (Universidade de Sorocaba)	Kodaira, Katia (Universidade de Sorocaba); Abe, Flavia Casale (Universidade de Sorocaba); Galvão, Tais Freire (State University of Campinas); Silva, Marcus Tolentino (Universidade de Sorocaba)	Universidade de Sorocaba; State University of Campinas	grid.442238.b; grid.411087.b	Sorocaba; Campinas	;	Brazil; Brazil	Coordenação de Aperfeicoamento de Pessoal de Nível Superior		Brazil			1	1	0.36	0.46		https://journals.plos.org/plosone/article/file?id=10.1371/journal.pone.0257755&type=printable	https://app.dimensions.ai/details/publication/pub.1141444934	32 Biomedical and Clinical Sciences; 4206 Public Health; 42 Health Sciences; 3210 Nutrition and Dietetics	Prevention; Obesity; Nutrition	Metabolic and endocrine; Cardiovascular; Oral and gastrointestinal
8174	pub.1135463065	10.1590/1413-81232021262.37492020	33605333			Fatores associados ao consumo de sal na população adulta brasileira: Pesquisa Nacional de Saúde	This paper aims to identify the factors associated with high salt intake in the Brazilian adult population. This is a cross-sectional study with 8,083 adults participating in the National Health Survey (PNS, 2014/15). Salt intake was based on the estimation of 24-hour urinary sodium calculated from the sodium/creatinine ratio in spot urine samples. The highest quartile of the distribution was con…	Ministério da Saúde, TED 147/2018 (Laboratório da Pesquisa Nacional de Saúde).		Ciência & Saúde Coletiva			FapUNIFESP (SciELO)	1413-8123, 1678-4561	Adult; Brazil; Cross-Sectional Studies; Feeding Behavior; Female; Health Surveys; Humans; Sodium Chloride, Dietary	2021-02	2021	2021-02	2021-02	26	02	555-567	All OA; Gold	Article	Mill, José Geraldo; Malta, Deborah Carvalho; Nilson, Eduardo Augusto Fernandes; Machado, Ísis Eloah; Jaime, Patrícia Constante; Bernal, Regina Tomie Ivata; de Magalhães Cardoso, Laís Santos; Szwarcwald, Célia Landman	Mill, José Geraldo (Centro de Ciências da Saúde, Departamento de Ciências Fisiológicas, Universidade Federal do Espírito Santo. Av. Marechal Campos 1.468, Maruípe. 29040-090 Vitória ES Brasil. josegmill@gmail.com, Centro de Ciências da Saúde, Departamento de Ciências Fisiológicas, Universidade Federal do Espírito Santo, Vitória, ES, Brazil, josegmill@gmail.com); Malta, Deborah Carvalho (Departame…		Mill, José Geraldo (Universidade Federal do Espírito Santo); Malta, Deborah Carvalho (Universidade Federal de Minas Gerais); Nilson, Eduardo Augusto Fernandes (Ministry of Health); Machado, Ísis Eloah (Universidade Federal de Ouro Preto); Jaime, Patrícia Constante (Universidade de São Paulo); Bernal, Regina Tomie Ivata (Universidade Federal de Minas Gerais); de Magalhães Cardoso, Laís Santos (Uni…	Universidade Federal do Espírito Santo; Universidade Federal de Minas Gerais; Universidade de São Paulo; Universidade Federal de Ouro Preto; Oswaldo Cruz Foundation; Ministry of Health	grid.412371.2; grid.8430.f; grid.11899.38; grid.411213.4; grid.418068.3; grid.414596.b	Vitória; Belo Horizonte; São Paulo; Ouro Preto; Rio de Janeiro; Salvador	; Minas Gerais; ; ; ;	Brazil; Brazil; Brazil; Brazil; Brazil; Brazil						6	6	1.05	2.83	1	https://www.scielo.br/j/csc/a/NVFz8t5w5FgrJrR3QySRL3M/?lang=pt&format=pdf	https://app.dimensions.ai/details/publication/pub.1135463065	4206 Public Health; 42 Health Sciences	Kidney Disease; Nutrition	Metabolic and endocrine
8161	pub.1145211674	10.1590/1413-81232022272.47072020	35137827			Consumo de alimentos ultraprocessados e fatores associados no primeiro ano de vida em Cruzeiro do Sul, Acre, Brasil	This article aims to assess the consumption of ultra-processed foods (UPFs) during the first year of life and associated factors. We analyzed data from the one-year follow-up of the MINA-Brazil birth cohort. Socioeconomic, demographic and obstetric data were collected in the baseline study and at one-year follow-up (n = 774). Dietary intake during the previous day was assessed using a food freque…			Ciência & Saúde Coletiva			FapUNIFESP (SciELO)	1413-8123, 1678-4561	Adolescent; Brazil; Diet; Fast Foods; Female; Food Handling; Humans; Pregnancy	2022-02	2022	2022-02	2022-02	27	02	725-736	All OA; Gold	Article	Nogueira, Mariana Bossi; Mazzucchetti, Lalucha; Mosquera, Paola Soledad; Cardoso, Marly Augusto; Malta, Maíra Barreto	Nogueira, Mariana Bossi (Faculdade de Saúde Pública, Universidade de São Paulo. Av. Dr. Arnaldo 715, Cerqueira César. 01246-904 São Paulo SP Brasil. maaribnogueira@gmail.com, Faculdade de Saúde Pública, Universidade de São Paulo, São Paulo, SP, Brazil, maaribnogueira@gmail.com); Mazzucchetti, Lalucha (Faculdade de Saúde Pública, Universidade de São Paulo. Av. Dr. Arnaldo 715, Cerqueira César. 012…		Nogueira, Mariana Bossi (Universidade de São Paulo); Mazzucchetti, Lalucha (Universidade de São Paulo); Mosquera, Paola Soledad (Universidade de São Paulo); Cardoso, Marly Augusto (Universidade de São Paulo); Malta, Maíra Barreto (Universidade Católica de Santos)	Universidade de São Paulo; Universidade Católica de Santos	grid.11899.38; grid.412267.4	São Paulo; Santos	;	Brazil; Brazil						4	4				https://www.scielo.br/j/csc/a/NYTn7wjWkZNwTgMdqKbNdLb/?lang=pt&format=pdf	https://app.dimensions.ai/details/publication/pub.1145211674	4206 Public Health; 42 Health Sciences	Clinical Research; Prevention; Nutrition
8151	pub.1145211646	10.1590/1413-81232022272.06182021	35137832			Association of parents’ physical activity and weight status with obesity and metabolic risk of their offspring	Our aim was to analyze the joint association of parental characteristics and offspring obesity indicators with metabolic risk in adolescents. A cross-sectional study was carried out with 972 adolescents and their parents. We observed that overweight adolescents who have a normal weight mother show lower metabolic risk in comparison with their counterparts with overweight mothers. In conclusion, m…	Conselho Nacional de Desenvolvimento Científico e Tecnológico - CNPq/BRAZIL (483867/2009-8). The authors thank Alessandra Okino, Jair Oliveira and Danielle Venturini for research support. Crisieli Tomeleri, Mariana Carnelossi and Sandra Kawaguti for acquisition of data. Coordenação de Aperfeiçoamento de Pessoal de Nível Superior (CAPES/BRAZIL) for scholarships (DRP Silva) and Conselho Nacional de…		Ciência & Saúde Coletiva			FapUNIFESP (SciELO)	1413-8123, 1678-4561	Adolescent; Body Mass Index; Cross-Sectional Studies; Exercise; Female; Humans; Obesity; Overweight; Parents; Risk Factors	2022-02	2022	2022-02	2022-02	27	02	783-792	All OA; Gold	Article	Werneck, André Oliveira; da Silva, Danilo Rodrigues Pereira; da Silva, Ellen Caroline Mendes; Collings, Paul; Ohara, David; Fernandes, Rômulo Araújo; Barbosa, Décio Sabbatini; Ronque, Enio Ricardo Vaz; Sardinha, Luís Bettencourt; Cyrino, Edilson Serpeloni	Werneck, André Oliveira (Grupo de Estudo e Pesquisa em Metabolismo, Nutrição e Exercício - GEPEMENE, Universidade Estadual de Londrina. Rodovia Celso Garcia Cid, km 380. 86057-970 Londrina PR Brasil. andreowerneck@gmail.com, Grupo de Estudo e Pesquisa em Metabolismo, Nutrição e Exercício, Universidade Estadual de Londrina, Londrina, PR, Brazil, andreowerneck@gmail.com); da Silva, Danilo Rodrigues…		Werneck, André Oliveira (Londrina State University); da Silva, Danilo Rodrigues Pereira (Londrina State University; Universidade Federal de Sergipe); da Silva, Ellen Caroline Mendes (Universidade Federal de Sergipe); Collings, Paul (Bradford Teaching Hospitals NHS Foundation Trust); Ohara, David (State University of Santa Cruz); Fernandes, Rômulo Araújo (São Paulo State University); Barbosa, Déci…	Bradford Teaching Hospitals NHS Foundation Trust; State University of Santa Cruz; Universidade Federal de Sergipe; Londrina State University; São Paulo State University; University of Lisbon	grid.418449.4; grid.412324.2; grid.411252.1; grid.411400.0; grid.410543.7; grid.9983.b	Bradford; Ilhéus; Aracaju; Londrina; São Paulo; Lisbon	; ; ; ; ; Lisboa	United Kingdom; Brazil; Brazil; Brazil; Brazil; Portugal	Coordenação de Aperfeicoamento de Pessoal de Nível Superior; National Council for Scientific and Technological Development		Brazil; Brazil			0	0			1	https://www.scielo.br/j/csc/a/ZJG4pJ5xfKkbWvNpMBv7xwJ/?lang=en&format=pdf	https://app.dimensions.ai/details/publication/pub.1145211646	4206 Public Health; 42 Health Sciences	Prevention; Diabetes; Pediatric; Obesity; Nutrition	Stroke; Metabolic and endocrine	2.1 Biological and endogenous factors
8145	pub.1135463063	10.1590/1413-81232021262.34852020	33605331			Prevalência de pré-diabetes e hiperglicemia intermediária em adultos e fatores associados, Pesquisa Nacional de Saúde	This study aimed to evaluate the prevalence of prediabetes and intermediate hyperglycemia in Brazilian adults, according to different diagnostic criteria, and establish associated factors to its occurrence. We analyzed the National Health Survey laboratory data collected from 2014 to 2015. The prevalence of the conditions was calculated according to the American Diabetes Association (ADA) diagnos…			Ciência & Saúde Coletiva			FapUNIFESP (SciELO)	1413-8123, 1678-4561	Adult; Blood Glucose; Brazil; Health Surveys; Humans; Hyperglycemia; Prediabetic State; Prevalence; Risk Factors	2021-02	2021	2021-02	2021-02	26	02	531-540	All OA; Gold	Article	Iser, Betine Pinto Moehlecke; Pinheiro, Pedro Cisalpino; Malta, Deborah Carvalho; Duncan, Bruce Bartholow; Schmidt, Maria Inês	Iser, Betine Pinto Moehlecke (Programa de Pós-Graduação em Ciências da Saúde, Universidade do Sul de Santa Catarina. Av. José Acácio Moreira 787, Dehon. 88704-900 Tubarão SC Brasil. betinee@gmail.com, Programa de Pós-Graduação em Ciências da Saúde, Universidade do Sul de Santa Catarina, Tubarão, SC, Brazil, betinee@gmail.com); Pinheiro, Pedro Cisalpino (Escola de Enfermagem, Universidade Federal …		Iser, Betine Pinto Moehlecke (Universidade do Sul de Santa Catarina); Pinheiro, Pedro Cisalpino (Universidade Federal de Minas Gerais); Malta, Deborah Carvalho (Universidade Federal de Minas Gerais); Duncan, Bruce Bartholow (Federal University of Rio Grande do Sul); Schmidt, Maria Inês (Federal University of Rio Grande do Sul)	Universidade do Sul de Santa Catarina; Federal University of Rio Grande do Sul; Universidade Federal de Minas Gerais	grid.412297.b; grid.8532.c; grid.8430.f	Tubarão; Porto Alegre; Belo Horizonte	; Rio Grande do Sul; Minas Gerais	Brazil; Brazil; Brazil						7	6	1.02	3.31		https://www.scielo.br/j/csc/a/MdNgpwBdFBPy4NBdjVX3whr/?lang=pt&format=pdf	https://app.dimensions.ai/details/publication/pub.1135463063	4206 Public Health; 42 Health Sciences	Diabetes; Nutrition; Obesity; Clinical Research	Metabolic and endocrine
8137	pub.1162901109	10.1590/0102-672020230035e1753	37531473	PMC10379289		VITAMIN D LEVELS AND LIPID PROFILE IN PATIENTS UNDERGOING BARIATRIC SURGERY	BACKGROUND: Vitamin, mineral, and metabolic deficiencies occur in the postoperative period of bariatric surgery, in the short and long term, and are worrisome intercurrences. AIMS: To evaluate the association of serum vitamin D levels with the lipid profile in obese patients undergoing bariatric surgery. METHODS: Case series of patients assisted from 2010 to 2018, in a private hospital of medium …		Financial source: None	ABCD Arquivos Brasileiros de Cirurgia Digestiva (São Paulo)			FapUNIFESP (SciELO)	0102-6720, 2317-6326	Humans; Female; Male; Vitamin D; Obesity, Morbid; Bariatric Surgery; Gastric Bypass; Vitamins; Gastrectomy; Lipids; Retrospective Studies	2023	2023	2023		36		e1753	All OA; Gold	Article	do Nascimento, Isabelle Maria Cabral; Padilha, Bruna Merten; Araujo, Maria Lucia Diniz; da Silva, Palena Cabral; de Noronha, Gisele Almeida; Cabral, Poliana Coelho; Ferraz, Álvaro Antonio Bandeira	do Nascimento, Isabelle Maria Cabral (Universidade Federal de Pernambuco, Recife, PE, Brazil, Universidade Federal de Pernambuco – Recife (PE), Brazil;); Padilha, Bruna Merten (Universidade Federal de Alagoas, Maceió, AL, Brazil, Universidade Federal de Alagoas – Maceió (AL), Brazil;); Araujo, Maria Lucia Diniz (Universidade Católica de Pernambuco, Recife, PE, Brazil, Universidade Católica de Per…	do Nascimento, Isabelle Maria Cabral (Federal University of Pernambuco)	do Nascimento, Isabelle Maria Cabral (Federal University of Pernambuco); Padilha, Bruna Merten (Federal University of Alagoas); Araujo, Maria Lucia Diniz (Catholic University of Pernambuco); da Silva, Palena Cabral (Catholic University of Pernambuco); de Noronha, Gisele Almeida (Centro Universitário UniFBV, Recife, PE, Brazil, Centro Universitário UniFBV – Recife (PE), Brazil.); Cabral, Poliana C…	Catholic University of Pernambuco; Federal University of Pernambuco; Federal University of Alagoas	grid.441972.d; grid.411227.3; grid.411179.b	Recife; Recife; Maceió	; ;	Brazil; Brazil; Brazil						0	0				https://www.scielo.br/j/abcd/a/kWRVVdN49JtwdGBqghJvRSs/?lang=en&format=pdf	https://app.dimensions.ai/details/publication/pub.1162901109	32 Biomedical and Clinical Sciences; 3202 Clinical Sciences	Nutrition; Cardiovascular; Digestive Diseases; Clinical Research; Prevention; Obesity		6.4 Surgery
8121	pub.1138671307	10.1590/1980-549720210033	34105596			Usual consumption of ultra-processed foods and its association with sex, age, physical activity, and body mass index in adults living in Brasília City, Brazil	OBJECTIVE: To evaluate the usual consumption of ultra-processed foods (UPF) and its association with body mass index (BMI), physical activity (PA), age, and sex in adults living in Brasília City, Brazil. METHODOLOGY: A total of 506 individuals aged ≥ 20 years old were interviewed. Dietary intake was assessed with two non-consecutive 24-h food recalls. The distributions of usual intakes of energy …	Federal District Research Foundation (Fundação de Apoio à Pesquisa do Distrito Federal - FAPDF, No. 193.000.994-2015), Coordination for the Improvement of Higher Education Personnel (Coordenação de Aperfeiçoamento de Pessoal de Nível Superior - CAPES, Finance code 001), and National Council for Scientific and Technological Development (Conselho Nacional de Desenvolvimento Científico e Tecnológico…		Revista Brasileira de Epidemiologia			FapUNIFESP (SciELO)	1415-790X, 1980-5497	Adult; Body Mass Index; Brazil; Diet; Energy Intake; Exercise; Fast Foods; Female; Food Handling; Humans; Male; Young Adult	2021	2021	2021		24		e210033	All OA; Gold	Article	da Silva, Clíslian Luzia; Sousa, Alessandra Gaspar; Borges, Lara Pereira Saraiva Leão; da Costa, Teresa Helena Macedo	da Silva, Clíslian Luzia (Universidade de Brasília, School of Health Science, Department of Nutrition, Brasília, DF, Brazil, Department of Nutrition, School of Health Science, Universidade de Brasília – Brasília (DF), Brazil.); Sousa, Alessandra Gaspar (Universidade de Brasília, School of Health Science, Department of Nutrition, Brasília, DF, Brazil, Department of Nutrition, School of Health Scie…	da Silva, Clíslian Luzia (University of Brasília)	da Silva, Clíslian Luzia (University of Brasília); Sousa, Alessandra Gaspar (University of Brasília); Borges, Lara Pereira Saraiva Leão (University of Brasília); da Costa, Teresa Helena Macedo (University of Brasília)	University of Brasília	grid.7632.0	Brasília		Brazil	Foundation for Research Support of the Federal District; Coordenação de Aperfeicoamento de Pessoal de Nível Superior; National Council for Scientific and Technological Development		Brazil; Brazil; Brazil			9	8	1.04	4.25		https://www.scielo.br/j/rbepid/a/jQSmTNRRrQg7QvqBbxFxTgd/?lang=en&format=pdf	https://app.dimensions.ai/details/publication/pub.1138671307	4206 Public Health; 42 Health Sciences	Obesity; Nutrition; Prevention; Clinical Research	Oral and gastrointestinal; Metabolic and endocrine; Cardiovascular; Stroke; Cancer
8102	pub.1139252194	10.1590/s0004-2803.202100000-34	34190780			ESOPHAGEAL FUNCTIONAL DISORDERS IN THE PRE-OPERATORY EVALUATION OF BARIATRIC SURGERY	BACKGROUND: Obesity is an independent risk factor for esophageal symptoms, gastroesophageal reflux disease (GERD), and motor abnormalities. When contemplating bariatric surgery, patients with obesity type III undergo esophagogastroduodenoscopy (EGD) and also esophageal manometry (EMN), and prolonged pHmetry (PHM) as part of their pre-operative evaluation. OBJECTIVE: Description of endoscopy, mano…	The authors would like to thank Felix R Zyngier, M.D., M.Sc. for reviewing and translating this article.		Arquivos de Gastroenterologia			FapUNIFESP (SciELO)	0004-2803, 1678-4219	Adult; Bariatric Surgery; Esophageal Motility Disorders; Female; Gastroesophageal Reflux; Heartburn; Humans; Manometry; Retrospective Studies	2021-06	2021	2021-06	2021	58	02	190-194	All OA; Gold	Article	Lemme, Eponina Maria de Oliveira; Alvariz, Angela Cerqueira; Pereira, Guilherme Lemos Cotta	Lemme, Eponina Maria de Oliveira (Universidade Federal do Rio de Janeiro, Departamento de Clínica Médica, Rio de Janeiro, RJ, Brasil.); Alvariz, Angela Cerqueira (Universidade Federal do Rio de Janeiro, Departamento de Gastroenterologia, Rio de Janeiro, RJ, Brasil.); Pereira, Guilherme Lemos Cotta (Membro Titular do Colégio Brasileiro de Cirurgia Digestiva; Membro Titular da Sociedade Brasileira …		Lemme, Eponina Maria de Oliveira (Federal University of Rio de Janeiro); Alvariz, Angela Cerqueira (Federal University of Rio de Janeiro); Pereira, Guilherme Lemos Cotta (Membro Titular do Colégio Brasileiro de Cirurgia Digestiva; Membro Titular da Sociedade Brasileira de Cirurgia Laparoscópica, Brasil.)	Federal University of Rio de Janeiro	grid.8536.8	Rio de Janeiro		Brazil						3	3	0.8	1.92		https://www.scielo.br/j/ag/a/Wh3kSvt3xqCQY7WRnZHFDjg/?lang=en&format=pdf	https://app.dimensions.ai/details/publication/pub.1139252194	32 Biomedical and Clinical Sciences; 3202 Clinical Sciences	Digestive Diseases; Prevention; Obesity; Clinical Trials and Supportive Activities; Clinical Research
8093	pub.1152826930	10.1590/s0004-2803.202204000-81	36515341			MUSCLE DEPLETED OBESITY IN INDIVIDUALS SCREENED FOR COLORECTAL CÂNCER	BACKGROUND: Colorectal cancer (CRC) is the third most incident cancer in the world and the second leading cause of cancer death. Significant decreases in incidence and mortality can be achieved by reducing risk factors and adhering to healthy lifestyle recommendations, as well as screening for the disease. OBJECTIVE: To evaluate the clinical nutritional profile of individuals at medium risk scree…	To the group of researchers from the InHaMMi laboratory (Institute of Multidisciplinary Skills in Intestinal Microbiota) of the Federal University of Alagoas who participated in the data collection and to all research participants.		Arquivos de Gastroenterologia			FapUNIFESP (SciELO)	0004-2803, 1678-4219	Adult; Male; Female; Humans; Middle Aged; Aged; Overweight; Cross-Sectional Studies; Obesity; Body Mass Index; Sarcopenia; Colorectal Neoplasms; Muscles	2022-12	2022	2022-12	2022	59	4	450-455	All OA; Gold	Article	Santos, Monise Oliveira; Alves, Marla de Cerqueira; Lins Neto, Manoel Alvaro de Freitas; Moura, Fabiana Andréa	Santos, Monise Oliveira (Universidade Federal de Alagoas, Programa de Pós-graduação em Nutrição (PPGNUT), Maceió, AL, Brasil.); Alves, Marla de Cerqueira (Universidade Federal de Alagoas, Programa de Pós-graduação em Nutrição (PPGNUT), Maceió, AL, Brasil.); Lins Neto, Manoel Alvaro de Freitas (Universidade Federal de Alagoas, Faculdade de Medicina, Maceió, AL, Brasil.); Moura, Fabiana Andréa (Uni…		Santos, Monise Oliveira (Federal University of Alagoas); Alves, Marla de Cerqueira (Federal University of Alagoas); Lins Neto, Manoel Alvaro de Freitas (Federal University of Alagoas); Moura, Fabiana Andréa (Federal University of Alagoas; Federal University of Alagoas)	Federal University of Alagoas	grid.411179.b	Maceió		Brazil						0	0				https://www.scielo.br/j/ag/a/pnjBJZMZ5Syc56pCCd7qykD/?lang=en&format=pdf	https://app.dimensions.ai/details/publication/pub.1152826930	32 Biomedical and Clinical Sciences; 3202 Clinical Sciences	Clinical Trials and Supportive Activities; Prevention; Clinical Research; Nutrition; Aging; Digestive Diseases; Cancer; Obesity; Colo-Rectal Cancer	Stroke; Cancer	2.1 Biological and endogenous factors
8052	pub.1157078792	10.11606/s1518-8787.2023057004244		PMC10118413		Permanent health education in the context of obesity: a scoping review	ABSTRACT OBJETIVE To map the international literature on Permanent Health Education initiatives to care for people with obesity. METHODS In total, six databases were searched without any language or publication period restriction according to the Joana Briggs Institute manual for evidence synthesis and the Prisma extension for scoping reviews (Prisma-ScR). Articles were independently analyzed by …		Funding: Conselho Nacional de Desenvolvimento Científico e Tecnológico (CNPq - Process 408611/2017-0, regarding the acquisition of software for the data extraction stage). Funding: Conselho Nacional de Desenvolvimento Científico e Tecnológico (CNPq - Process 408611/2017-0, regarding the acquisition of software for the data extraction stage).	Revista de Saúde Pública			Universidade de Sao Paulo, Agencia USP de Gestao da Informacao Academica (AGUIA)	0034-8910, 1518-8787		2023-03-15	2023	2023-03-15		57	1	5	All OA; Gold	Article	Magalhães, Carolina Gusmão; Ceccim, Ricardo Burg; da Silva, Lígia Amparo Santos; Santos, Verena Macedo; Pereira, Emile Miranda; Santos, Ana Artur Francisco Mussa; Xavier, Gesner Franscisco; Martins, Poliana Cardoso; de Santana, Mônica Leila Portela	Magalhães, Carolina Gusmão (Universidade Federal do Recôncavo da Bahia, Centro de Ciências da Saúde, Departamento de Saúde Coletiva, Santo Antônio de Jesus, BA, Brasil, Universidade Federal do Recôncavo da Bahia. Centro de Ciências da Saúde. Departamento de Saúde Coletiva. Santo Antônio de Jesus, BA, Brasil); Ceccim, Ricardo Burg (Universidade Federal do Rio Grande do Sul, Faculdade de Educação, …		Magalhães, Carolina Gusmão (Federal University of Recôncavo da Bahia); Ceccim, Ricardo Burg (Federal University of Rio Grande do Sul); da Silva, Lígia Amparo Santos (Federal University of Bahia); Santos, Verena Macedo (Federal University of Bahia); Pereira, Emile Miranda (Federal University of Bahia); Santos, Ana Artur Francisco Mussa (Federal University of Bahia); Xavier, Gesner Franscisco (Univ…	Universidade Federal de Minas Gerais; Federal University of Rio Grande do Sul; Federal University of Bahia; Federal University of Recôncavo da Bahia	grid.8430.f; grid.8532.c; grid.8399.b; grid.440585.8	Belo Horizonte; Porto Alegre; Salvador; Cruz das Almas	Minas Gerais; Rio Grande do Sul; ;	Brazil; Brazil; Brazil; Brazil	National Council for Scientific and Technological Development		Brazil			0	0			1	https://www.revistas.usp.br/rsp/article/download/209440/192601	https://app.dimensions.ai/details/publication/pub.1157078792	4203 Health Services and Systems; 42 Health Sciences	Obesity; Nutrition
8044	pub.1148816637	10.1590/1413-81232022277.17772021	35730841			Mapeamento de pântanos alimentares em Campinas, Brasil	The characteristics of the food environment can interfere with physical access to healthy foods and accentuate health inequalities. The presence of food swamps, i.e., the greater availability of ultra-processed food and commercial establishments compared to those that sell healthier options, are associated with the consumption of unhealthy foods. This study identified the spatial distribution of …		Funding Thanks to the Coordenação de Aperfeiçoamento de Pessoal de Nível Superior (CAPES) and the Conselho Nacional de Desenvolvimento Científico e Tecnológico (CNPq) for the scholarships for Graduate Studies and Scientific Initiation to MF Grilo and C Menezes, respectively.	Ciência & Saúde Coletiva			FapUNIFESP (SciELO)	1413-8123, 1678-4561	Brazil; Commerce; Fast Foods; Food; Food Supply; Humans; Residence Characteristics; Restaurants; Wetlands	2022-07	2022	2022	2022-07	27	7	2717-2728	All OA; Gold	Article	Grilo, Mariana Fagundes; de Menezes, Caroline; Duran, Ana Clara	Grilo, Mariana Fagundes (Programa de Pós-Graduação em Saúde Coletiva, Faculdade de Ciências Médicas, Universidade Estadual de Campinas (Unicamp). R. Tessália Vieira de Camargo 126, Cidade Universitária. 13083-887 Campinas SP Brasil. m147256@dac.unicamp.br, Programa de Pós-Graduação em Saúde Coletiva, Faculdade de Ciências Médicas, Universidade Estadual de Campinas, Campinas, SP, Brazil, m147256@d…		Grilo, Mariana Fagundes (State University of Campinas); de Menezes, Caroline (State University of Campinas); Duran, Ana Clara (State University of Campinas; State University of Campinas; Universidade de São Paulo)	State University of Campinas; Universidade de São Paulo	grid.411087.b; grid.11899.38	Campinas; São Paulo	;	Brazil; Brazil	Coordenação de Aperfeicoamento de Pessoal de Nível Superior; National Council for Scientific and Technological Development		Brazil; Brazil			2	2			2	https://www.scielo.br/j/csc/a/8fGgBnnjyRBr8YG4qvBDVjp/?lang=pt&format=pdf	https://app.dimensions.ai/details/publication/pub.1148816637	4206 Public Health; 42 Health Sciences
8043	pub.1155581017	10.1590/1413-785220233101e256272	36844126	PMC9949288		EFFECTS OF BARIATRIC SURGERY ON KNEE JOINT PAIN	The World Health Organization (WHO) estimates that by 2025 about 2.3 billion adults will be overweight, with more than 700 million obese. Obese patients with joint pain and reduced physical function represent a challenging group to treat effectively. Objective: To evaluate patients undergoing bariatric surgery and the implications of this surgery on knee joint pain and to conduct anamnesis and ap…			Acta Ortopédica Brasileira			FapUNIFESP (SciELO)	1413-7852, 1809-4406		2023	2023	2023		31	1	e256272	All OA; Gold	Article	Rocha, Cleyton Chaves DA; Pinheiro, Rafael Souza; Pavan, Iann Alas; Saito, Regina Yumi; Costa, Pedro Pereira DA; Cunha, Hingryd Emmylly Ferreira	Rocha, Cleyton Chaves DA (Hospital do Servidor Público Municipal de São Paulo, Department of Orthopedics and Traumatology, São Paulo, SP, Brazil.); Pinheiro, Rafael Souza (Hospital do Servidor Público Municipal de São Paulo, Department of Orthopedics and Traumatology, São Paulo, SP, Brazil.); Pavan, Iann Alas (Hospital do Servidor Público Municipal de São Paulo, Department of Orthopedics and Trau…		Rocha, Cleyton Chaves DA (Hospital do Servidor Público Municipal); Pinheiro, Rafael Souza (Hospital do Servidor Público Municipal); Pavan, Iann Alas (Hospital do Servidor Público Municipal); Saito, Regina Yumi (Hospital do Servidor Público Municipal); Costa, Pedro Pereira DA (Hospital do Servidor Público Municipal); Cunha, Hingryd Emmylly Ferreira (Hospital do Servidor Público Municipal)	Hospital do Servidor Público Municipal	grid.473614.3	São Paulo		Brazil						0	0				https://www.scielo.br/j/aob/a/FbHC55Y7rBGqgQgxY5sPgxw/?lang=en&format=pdf	https://app.dimensions.ai/details/publication/pub.1155581017	32 Biomedical and Clinical Sciences; 3202 Clinical Sciences	Prevention; Nutrition; Pain Research; Clinical Research; Obesity; Chronic Pain; Arthritis	Musculoskeletal	6.4 Surgery
8013	pub.1133350389	10.1590/1414-431x202010037	33295534	PMC7727099		Is birth weight associated with pregestational maternal BMI? BRISA Cohort, Ribeirão Preto, Brazil	Given the increase of women with excess weight or obesity and its possible effects on birth weight, the present study aimed to investigate the association between pregestational maternal body mass index (BMI) and birth weight in a birth cohort from Ribeirão Preto, SP, Brazil. This was a prospective study conducted on 1362 mother-child pairs involving singleton births. The women were evaluated usi…	We acknowledge the women who generously contributed with information to the research. This study was supported by Fundação de Amparo è Pesquisa do Estado de São Paulo (FAPESP; Process No. 08/53593-0), Fundação de Apoio ao Ensino, Pesquisa e Assistência do Hospital das Clínicas, Faculdade de Medicina de Ribeirão Preto, Universidade de São Paulo (FAEPA), and Bolsa de Pós-Graduação da Coordenação de…		Brazilian Journal of Medical and Biological Research			FapUNIFESP (SciELO)	0100-879X, 1414-431X	Adult; Birth Weight; Body Mass Index; Brazil; Female; Humans; Infant, Newborn; Male; Obesity; Overweight; Pregnancy; Pregnancy Trimester, Second; Prospective Studies; Young Adult	2021	2021	2021		54	1	e10037	All OA; Gold	Article	Trombe, K.S.D.; Rodrigues, L.S.; Nascente, L.M.P.; Simões, V.M.F.; Batista, R.F.L.; Cavalli, R.C.; Grandi, C.; Cardoso, V.C.	Trombe, K.S.D. (Universidade de São Paulo, Programa de Pós-Graduação em Saúde da Criança e do Adolescente, Faculdade de Medicina de Ribeirão Preto, Ribeirão Preto, SP, Brasil, Programa de Pós-Graduação em Saúde da Criança e do Adolescente, Faculdade de Medicina de Ribeirão Preto, Universidade de São Paulo, Ribeirão Preto, SP, Brasil); Rodrigues, L.S. (Universidade de São Paulo, Programa de Pós-Gr…	Cardoso, V.C. (Universidade de São Paulo)	Trombe, K.S.D. (Universidade de São Paulo); Rodrigues, L.S. (Universidade de São Paulo); Nascente, L.M.P. (Universidade de São Paulo); Simões, V.M.F. (Federal University of Maranhão); Batista, R.F.L. (Federal University of Maranhão); Cavalli, R.C. (Universidade de São Paulo); Grandi, C. (Research Committee, Argentine Society of Pediatrics, Buenos Aires, Argentina, Research Committee, Argentine So…	Universidade de São Paulo; Federal University of Maranhão	grid.11899.38; grid.411204.2	São Paulo; São Luís	;	Brazil; Brazil	São Paulo Research Foundation; Coordenação de Aperfeicoamento de Pessoal de Nível Superior		Brazil; Brazil	grant.4486099	08/53593-0	3	2	0.37	2.54		https://www.scielo.br/j/bjmbr/a/ShBzdb3nKKtrqwyXPQBB95p/?format=pdf&lang=en	https://app.dimensions.ai/details/publication/pub.1133350389	3215 Reproductive Medicine; 32 Biomedical and Clinical Sciences	Prevention; Clinical Research; Obesity; Nutrition; Pediatric	Cancer; Cardiovascular; Reproductive health and childbirth
7984	pub.1142921850	10.11606/s1518-8787.2021055002853	34816978	PMC8577542		Mortality, sarcopenic obesity, and sarcopenia: Frailty in Brazilian Older People Study – FIBRA – RJ	OBJECTIVE: To investigate the risk of mortality associated with sarcopenic obesity (SO), obesity (OB), and sarcopenia in elderlies. METHODS: We analyzed longitudinal data from 270 participants > 65 years of age of Phase III of the Study on Frailty in Brazilian Older People (FIBRA-RJ-2012). Socioeconomic, demographic, lifestyle, morbidity, and functional data were collected by home based interview…	Funding: The Study on Frailty in Brazilian Older People (Estudo da Fragilidade em Idosos Brasileiros, FIBRA-Seção RJ) was funded by the National Research Council (CNPq) - process 555087/2006-9 and by the Carlos Chagas Filho Foundation for Research Support of the State of Rio de Janeiro (FAPERJ) - process E-26/171.469/2006. This project received support and funding from CAPES and the Espírito Sant…		Revista de Saúde Pública			Universidade de Sao Paulo, Agencia USP de Gestao da Informacao Academica (AGUIA)	0034-8910, 1518-8787	Aged; Body Composition; Brazil; Female; Frailty; Humans; Male; Obesity; Sarcopenia	2021-11-22	2021	2021-11-22		55		75	All OA; Gold	Article	de Campos, Glaucia Cristina; Lourenço, Roberto Alves; del Carmen Bisi Molina, Maria	de Campos, Glaucia Cristina (Universidade Federal do Espírito Santo, Centro de Ciências da Saúde, Programa de Pós-Graduação em Saúde Coletiva, Vitória, ES, Brasil, Universidade Federal do Espírito Santo. Centro de Ciências da Saúde. Programa de Pós-Graduação em Saúde Coletiva. Vitória, ES, Brasil); Lourenço, Roberto Alves (Universidade do Estado do Rio de Janeiro, Faculdade de Ciências Médicas, D…		de Campos, Glaucia Cristina (Universidade Federal do Espírito Santo); Lourenço, Roberto Alves (Rio de Janeiro State University); del Carmen Bisi Molina, Maria (Universidade Federal do Espírito Santo)	Universidade Federal do Espírito Santo; Rio de Janeiro State University	grid.412371.2; grid.412211.5	Vitória; Rio de Janeiro	;	Brazil; Brazil	Fundação de Amparo à Pesquisa do Espírito Santo; Fundação Carlos Chagas Filho de Amparo à Pesquisa do Estado do Rio de Janeiro; National Council for Scientific and Technological Development; Coordenação de Aperfeicoamento de Pessoal de Nível Superior		Brazil; Brazil; Brazil; Brazil			2	2	0.39	0.94	11	https://www.revistas.usp.br/rsp/article/download/193287/178153	https://app.dimensions.ai/details/publication/pub.1142921850	4206 Public Health; 42 Health Sciences	Clinical Research; Obesity; Nutrition; Prevention; Aging		7.1 Individual care needs; 2.1 Biological and endogenous factors
7982	pub.1160561539	10.1590/1984-0462/2024/42/2022132	37436243	PMC10332430		Different criteria for body mass index classification for excess weight screening in children aged six to ten years	OBJECTIVE: To evaluate the agreement between body mass index (BMI) parameters applied to children aged six to ten years in the city of Montes Claros (MG), Brazil with national and international criteria, also calculating their sensitivity and specificity regarding excess weight screening. METHODS: A sample comprising 4151 children aged six to ten years was assessed, with height and body mass dete…		Funding This study did not receive any funding.	Revista Paulista de Pediatria			FapUNIFESP (SciELO)	0103-0582, 1984-0462	Humans; Child; Body Mass Index; Overweight; Prevalence; Obesity; Weight Gain; Body Weight	2024	2024	2024		42		e2022132	All OA; Gold	Article	Freitas, Alex Sander; Silveira, Marise Fagundes; Haikal, Desirée Sant Ana; Caldeira, Antônio Prates; Rodrigues, Vinícius Dias; Monteiro-Júnior, Renato Sobral	Freitas, Alex Sander (Universidade Estadual de Montes Claros, Montes Claros, MG, Brazil., Universidade Estadual de Montes Claros, Montes Claros, MG, Brazil); Silveira, Marise Fagundes (Universidade Estadual de Montes Claros, Montes Claros, MG, Brazil., Universidade Estadual de Montes Claros, Montes Claros, MG, Brazil); Haikal, Desirée Sant Ana (Universidade Estadual de Montes Claros, Montes Claro…	Freitas, Alex Sander (Universidade Estadual de Montes Claros)	Freitas, Alex Sander (Universidade Estadual de Montes Claros); Silveira, Marise Fagundes (Universidade Estadual de Montes Claros); Haikal, Desirée Sant Ana (Universidade Estadual de Montes Claros); Caldeira, Antônio Prates (Universidade Estadual de Montes Claros); Rodrigues, Vinícius Dias (Universidade Estadual de Montes Claros); Monteiro-Júnior, Renato Sobral (Universidade Estadual de Montes Cla…	Universidade Estadual de Montes Claros	grid.412322.4	Montes Claros		Brazil						0	0				https://www.scielo.br/j/rpp/a/C5YcVhzD6cqFfVnWRcGLDyd/?lang=en&format=pdf	https://app.dimensions.ai/details/publication/pub.1160561539	32 Biomedical and Clinical Sciences; 4206 Public Health; 42 Health Sciences	Prevention; Obesity; Pediatric; Nutrition	Cancer; Metabolic and endocrine
7967	pub.1155177856	10.7717/peerj.14744	36778147	PMC9910183		Cross-sectional associations between body mass index, waist circumference, and multimorbidity: Pró-Saúde study	Background: This study aimed (1) To investigate the association between the Body Mass Index (BMI) and waist circumference (WC) with multimorbidity (MM), and (2) To identify patterns of MM and investigate the relationship between BMI and WC with specific combinations of MM (patterns of MM). Methods: A cross-sectional study was conducted with 2,698 participants of the fourth phase of the Brazilian …		This study was financed by the Coordenação de Aperfeiçoamento de Pessoal de Nível Superior –Brasil (CAPES) –Finance Code 001 and had the support of the Fundação de Amparo à Pesquisa do Estado do Rio de Janeiro (FAPERJ) (process numbers E-26/210.064/2021). The funders had no role in study design, data collection and analysis, decision to publish, or preparation of the manuscript.	PeerJ		Jumana Antoun	PeerJ	2167-8359	Adult; Humans; Male; Female; Body Mass Index; Cross-Sectional Studies; Longitudinal Studies; Risk Factors; Waist Circumference; Multimorbidity; Obesity; Cardiovascular Diseases	2023-02-06	2023	2023-02-06		11		e14744	All OA; Gold	Article	de Macedo Stumpf, Fernanda Muniz; de Oliveira, Alessandra Silva Dias; Faerstein, Eduardo; Curioni, Cintia Chaves	de Macedo Stumpf, Fernanda Muniz (Instituto de Nutrição, Universidade do Estado do Rio de Janeiro, Rio de Janeiro, Brazil); de Oliveira, Alessandra Silva Dias (Instituto de Nutrição, Universidade do Estado do Rio de Janeiro, Rio de Janeiro, Brazil); Faerstein, Eduardo (Instituto de Medicina Social, Universidade do Estado do Rio de Janeiro, Rio de Janeiro, Brazil); Curioni, Cintia Chaves (Institut…	de Macedo Stumpf, Fernanda Muniz (Federal University of Rio de Janeiro)	de Macedo Stumpf, Fernanda Muniz (Federal University of Rio de Janeiro); de Oliveira, Alessandra Silva Dias (Federal University of Rio de Janeiro); Faerstein, Eduardo (Rio de Janeiro State University); Curioni, Cintia Chaves (Federal University of Rio de Janeiro)	Rio de Janeiro State University; Federal University of Rio de Janeiro	grid.412211.5; grid.8536.8	Rio de Janeiro; Rio de Janeiro	;	Brazil; Brazil	Coordenação de Aperfeicoamento de Pessoal de Nível Superior; Fundação Carlos Chagas Filho de Amparo à Pesquisa do Estado do Rio de Janeiro		Brazil; Brazil			0	0			1	https://doi.org/10.7717/peerj.14744	https://app.dimensions.ai/details/publication/pub.1155177856	32 Biomedical and Clinical Sciences; 4202 Epidemiology; 4206 Public Health; 42 Health Sciences; 3210 Nutrition and Dietetics	Clinical Research; Prevention; Obesity; Nutrition	Metabolic and endocrine; Cancer
7966	pub.1153622680	10.3389/fragi.2022.922687	36589142	PMC9795021		Association between healthy food environment and metabolic syndrome, waist circumference, and systolic blood pressure in older adults in Southern Brazil	The aim of this study was to investigate the association between healthy food outlet proximity, metabolic syndrome (MS), and two of its components, waist circumference (WC) and systolic blood pressure (SBP), in older adults (63-107 years old, median age 73 years) living in Florianópolis, South Brazil in 2013-2014. This is a cross-sectional analysis of the second wave of the EpiFloripa Aging Cohor…	Special thanks to the EpiFloripa Aging team for developing the three waves of the study.	This study was funded, in part, by the Coordenação de Aperfeiçoamento de Pessoal de Nível Superior—Brasil (CAPES)—Finance Code 001. Funding for this study was also provided by the National Council for Scientific and Technological Development (CNPq), process number 475.904/2013-3.	Frontiers in Aging			Frontiers	2673-6217		2022-12-14	2022	2022-12-14		3		922687	All OA; Gold	Article	de Souza, Bianca Bittencourt; Quialheiro, Anna; Correa, Elizabeth Nappi; Rech, Cassiano Ricardo; Giehl, Maruí Weber Corseuil; d’Orsi, Eleonora	de Souza, Bianca Bittencourt (Postgraduate Program in Public Health, Federal University of Santa Catarina, Florianópolis, Brazil); Quialheiro, Anna (School of Medicine, Life and Health Sciences Research Institute (ICVS), University of Minho, Braga, Portugal); Correa, Elizabeth Nappi (Postgraduate Program in Nutrition, Federal University of Santa Catarina, Florianópolis, Brazil); Rech, Cassiano Ri…	d’Orsi, Eleonora (Universidade Federal de Santa Catarina)	de Souza, Bianca Bittencourt (Universidade Federal de Santa Catarina); Quialheiro, Anna (University of Minho); Correa, Elizabeth Nappi (Universidade Federal de Santa Catarina); Rech, Cassiano Ricardo (Universidade Federal de Santa Catarina); Giehl, Maruí Weber Corseuil (Universidade Federal de Santa Catarina); d’Orsi, Eleonora (Universidade Federal de Santa Catarina)	Universidade Federal de Santa Catarina; University of Minho	grid.411237.2; grid.10328.38	Florianópolis; Braga	;	Brazil; Portugal	Coordenação de Aperfeicoamento de Pessoal de Nível Superior; National Council for Scientific and Technological Development		Brazil; Brazil			0	0			4	https://www.frontiersin.org/articles/10.3389/fragi.2022.922687/pdf	https://app.dimensions.ai/details/publication/pub.1153622680	32 Biomedical and Clinical Sciences; 3210 Nutrition and Dietetics	Nutrition; Aging; Clinical Research	Cardiovascular
7965	pub.1150855315	10.1590/1980-549720220023.2	36074451			Associação entre avaliação positiva da atenção primária à saúde e características sociodemográficas e comorbidades no Brasil	OBJECTIVE: To describe positive evaluations of Primary Health Care (PHC) in Brazil from the perspective of users and their association with sociodemographic characteristics and comorbidities. METHODS: Analysis of the 2019 National Health Survey, in which 9,562 adults responded to the Primary Care Assessment Tool (PCATool). The association between positive PHC assessment (overall score ≥6.6) and i…	A Filipe Malta dos Santos e Crizian Saar Gomes, o apoio e as discussões sobre o plano de análise. We thank Filipe Malta dos Santos and Crizian Saar Gomes for the support and the debates on the analysis plan.		Revista Brasileira de Epidemiologia			FapUNIFESP (SciELO)	1415-790X, 1980-5497	Adult; Aged; Brazil; Cross-Sectional Studies; Female; Health Surveys; Humans; Income; Primary Health Care	2022	2022	2022		25		e220023	All OA; Gold	Article	de Carvalho, Fernanda Cunha; Bernal, Regina Tomie Ivata; Perillo, Rosangela Durso; Malta, Deborah Carvalho	de Carvalho, Fernanda Cunha (Universidade Federal de Minas Gerais, Faculdade de Medicina, Programa de Pós-Graduação em Saúde Pública – Belo Horizonte (MG), Brasil., Universidade Federal de Minas Gerais, Faculdade de Medicina, Programa de Pós-Graduação em Saúde Pública, Belo Horizonte, MG, Brasil); Bernal, Regina Tomie Ivata (Universidade Federal de Minas Gerais, Escola de Enfermagem, Programa de …	de Carvalho, Fernanda Cunha (Universidade Federal de Minas Gerais)	de Carvalho, Fernanda Cunha (Universidade Federal de Minas Gerais); Bernal, Regina Tomie Ivata (Universidade Federal de Minas Gerais); Perillo, Rosangela Durso (Secretaria Municipal de Saúde); Malta, Deborah Carvalho (Universidade Federal de Minas Gerais)	Universidade Federal de Minas Gerais; Secretaria Municipal de Saúde	grid.8430.f; grid.419738.0	Belo Horizonte; Belo Horizonte	Minas Gerais;	Brazil; Brazil						0	0				https://www.scielo.br/j/rbepid/a/bCtDzpn3TQ77jBykhrf4ZKp/?lang=pt&format=pdf	https://app.dimensions.ai/details/publication/pub.1150855315	4206 Public Health; 42 Health Sciences	Brain Disorders; Aging
7963	pub.1156176415	10.1590/1984-0462/2023/41/2022063	36921177	PMC10013993		Content validation of a questionnaire to assess the knowledge of pediatricians, family, and community physicians on obesity	OBJECTIVE: The aim of this study was to validate the content of a questionnaire in order to assess the attitudes and practices in childcare consultations, knowledge on overweight and obesity, their risk factors, and barriers in addressing the issue by pediatricians and family physicians. METHODS: The Delphi technique was used, with the objective of reaching a consensus on a certain subject, throu…	We thank the judges for their voluntary contribution to this work.	Conflict of interests The authors declare there is no conflict of interests. Funding This study did not receive any funding.	Revista Paulista de Pediatria			FapUNIFESP (SciELO)	0103-0582, 1984-0462	Humans; Reproducibility of Results; Physicians; Pediatricians; Surveys and Questionnaires; Obesity	2023	2023	2023		41		e2022063	All OA; Gold	Article	Domingos, Daniel Servigia; Troster, Eduardo Juan; Vieira, Teresa Cristina Alfinito	Domingos, Daniel Servigia (Universidade de São Paulo, São Paulo, SP, Brazil., Universidade de São Paulo, São Paulo, SP, Brazil); Troster, Eduardo Juan (Universidade de São Paulo, São Paulo, SP, Brazil., Universidade de São Paulo, São Paulo, SP, Brazil; Faculdade Israelita de Ciências da Saúde Albert Einstein, São Paulo, SP, Brazil., Faculdade Israelita de Ciências da Saúde Albert Einstein, São Pa…	Domingos, Daniel Servigia (Universidade de São Paulo)	Domingos, Daniel Servigia (Universidade de São Paulo); Troster, Eduardo Juan (Universidade de São Paulo; Hospital Israelita Albert Einstein); Vieira, Teresa Cristina Alfinito (Hospital Israelita Albert Einstein)	Universidade de São Paulo; Hospital Israelita Albert Einstein	grid.11899.38; grid.413562.7	São Paulo; São Paulo	;	Brazil; Brazil						1	1				https://www.scielo.br/j/rpp/a/mfd7dVXMvDYYCytgQnNByQP/?lang=en&format=pdf	https://app.dimensions.ai/details/publication/pub.1156176415	32 Biomedical and Clinical Sciences; 4206 Public Health; 42 Health Sciences	Obesity		7.1 Individual care needs
7960	pub.1153012896	10.1016/j.ijbiomac.2022.11.232	36435474			Gummies candy enriched with Konjac glucomannan reduces hunger intensity and waist circumference of overweight individuals	Konjac glucomannan (KGM) is a herbal medicine with benefits in appetite control, body weight and biochemical parameters in overweight individuals. The objective of our work was to evaluate the effect of the consumption of gummy candy enriched with KGM on appetite, to evaluate anthropometric data, biochemical and oxidative stress markers in overweight individuals. Forty-two participants aged 18 to…	Acknowledgements We thank nurse Iria, nursing technician Márcia, Tainara Ferronato (translator), and Rádio Clube do Município de Realeza for their support and services during the execution of this study.		International Journal of Biological Macromolecules			Elsevier	0141-8130, 1879-0003	Humans; Hunger; Overweight; Waist Circumference; Body Weight; Mannans	2022-11-24	2022	2022-11-24	2023-01	226		72-76	Closed	Article	Fernandes, Ana Carolina Santos; Muxfeldt, Luana; Motta, Neli Gehlen; Skonieski, Calinca; Fagundes, Karina Raquel; Sandri, Gabriela; de Chaves, Daniel Barbosa; Suthovski, Gabriela; Gallina, André Lazarin; Araujo, Stífani Machado; Benvegnú, Dalila Moter	Fernandes, Ana Carolina Santos (Laboratório de Bioquímica - Universidade Federal da Fronteira Sul - UFFS, Campus Realeza, Realeza, PR, Brazil.); Muxfeldt, Luana (Laboratório de Bioquímica - Universidade Federal da Fronteira Sul - UFFS, Campus Realeza, Realeza, PR, Brazil.); Motta, Neli Gehlen (Laboratório de Bioquímica - Universidade Federal da Fronteira Sul - UFFS, Campus Realeza, Realeza, PR, B…	Benvegnú, Dalila Moter (Federal University of Fronteira Sul)	Fernandes, Ana Carolina Santos (Federal University of Fronteira Sul); Muxfeldt, Luana (Federal University of Fronteira Sul); Motta, Neli Gehlen (Federal University of Fronteira Sul); Skonieski, Calinca (Federal University of Fronteira Sul); Fagundes, Karina Raquel (Federal University of Fronteira Sul); Sandri, Gabriela (Federal University of Fronteira Sul); de Chaves, Daniel Barbosa (Federal Univ…	Federal University of Fronteira Sul	grid.440565.6	Chapecó		Brazil						0	0			6		https://app.dimensions.ai/details/publication/pub.1153012896	3101 Biochemistry and Cell Biology; 31 Biological Sciences	Clinical Research; Nutrition; Clinical Trials and Supportive Activities; Obesity	Stroke; Oral and gastrointestinal; Cardiovascular; Cancer; Metabolic and endocrine
7959	pub.1149391266	10.3390/nu14142827	35889784	PMC9319735		Interdisciplinary Educational Interventions Improve Knowledge of Eating, Nutrition, and Physical Activity of Elementary Students	This research aimed to evaluate the interdisciplinary educational intervention effects on knowledge of eating, nutrition, and physical activity in elementary-school students. Participants were 368 school children enrolled in public schools. The research was organized in three stages: pre-intervention, intervention and post-intervention. In pre-intervention, children were evaluated regarding their…	The authors thank the research funders, Conselho Nacional de Desenvolvimento Científico e Tecnológico (CNPq), Fundação Araucária de Apoio ao Desenvolvimento Científico e Tecnológico do Estado do Paraná (FUNDAÇÃO ARAUCÁRIA), Government of the State of Paraná, through the Secretaria da Ciência, Tecnologia e Ensino Superior do Estado do Paraná (SETI-PR), Unidade Gestora do Fundo Paraná (UGF), Progra…	This research was funded by Conselho Nacional de Desenvolvimento Científico e Tecnológico (CNPq), Fundação Araucária de Apoio ao Desenvolvimento Científico e Tecnológico do Estado do Paraná (FUNDAÇÃO ARAUCÁRIA), Government of the State of Paraná, through the Secretaria da Ciência, Tecnologia e Ensino Superior do Estado do Paraná (SETI-PR), Unidade Gestora do Fundo Paraná (UGF), Programa Universid…	Nutrients		George Moschonis, Gina Trakman	MDPI	2072-6643	Child; Child Nutritional Physiological Phenomena; Exercise; Female; Health Knowledge, Attitudes, Practice; Health Promotion; Humans; Male; Nutritional Status; Schools; Students	2022-07-09	2022	2022-07-09		14	14	2827	All OA; Gold	Article	de Oliveira, Mayra Lopes; de Lara Castagnoli, Juliana; Machado, Kerulyn Maria Chanivski; Soares, Jaqueline Machado; Teixeira, Flávia; Schiessel, Dalton Luiz; dos Santos, Elisvânia Freitas; Novello, Daiana	de Oliveira, Mayra Lopes (Postgraduate Program Interdisciplinary in Community Development, Department of Nutrition, State University of Midwest, Guarapuava 85040-167, Brazil;, mayra.lopes2010@gmail.com, (M.L.d.O.);, julara2008@hotmail.com, (J.d.L.C.);, kerulyn.maria1@outlook.com, (K.M.C.M.);, jaquue.s@gmail.com, (J.M.S.);, teixeiraflavia19@gmail.com, (F.T.)); de Lara Castagnoli, Juliana (Postgrad…	Novello, Daiana (Postgraduate Program Interdisciplinary in Community Development, Department of Nutrition, State University of Midwest, Guarapuava 85040-167, Brazil;, mayra.lopes2010@gmail.com, (M.L.d.O.);, julara2008@hotmail.com, (J.d.L.C.);, kerulyn.maria1@outlook.com, (K.M.C.M.);, jaquue.s@gmail.com, (J.M.S.);, teixeiraflavia19@gmail.com, (F.T.))	de Oliveira, Mayra Lopes (Postgraduate Program Interdisciplinary in Community Development, Department of Nutrition, State University of Midwest, Guarapuava 85040-167, Brazil;, mayra.lopes2010@gmail.com, (M.L.d.O.);, julara2008@hotmail.com, (J.d.L.C.);, kerulyn.maria1@outlook.com, (K.M.C.M.);, jaquue.s@gmail.com, (J.M.S.);, teixeiraflavia19@gmail.com, (F.T.)); de Lara Castagnoli, Juliana (Postgrad…	Federal University of Mato Grosso do Sul	grid.412352.3	Campo Grande		Brazil	National Council for Scientific and Technological Development; Coordenação de Aperfeicoamento de Pessoal de Nível Superior; Fundação Araucária		Brazil; Brazil; Brazil			1	1				https://www.mdpi.com/2072-6643/14/14/2827/pdf?version=1657361845	https://app.dimensions.ai/details/publication/pub.1149391266	32 Biomedical and Clinical Sciences; 4206 Public Health; 42 Health Sciences; 3210 Nutrition and Dietetics	Pediatric; Nutrition; Prevention; Clinical Trials and Supportive Activities; Clinical Research	Cancer; Cardiovascular; Stroke; Metabolic and endocrine; Oral and gastrointestinal	3.1 Primary prevention interventions to modify behaviours or promote wellbeing
7951	pub.1138434931	10.3389/ijph.2021.609179	34744575	PMC8565287		Double Burden of Malnutrition and Inequalities in the Nutritional Status of Adults: A Population-Based Study in Brazil, 2019	Objective: To describe the inequalities in the double burden of malnutrition (DBM) in the adult population. Methods: Study carried out with data from the VIGITEL study, conducted in 2019 in all Brazilian capitals. Underweight and excess weight were evaluated on the basis of years of schooling and age. Multi-level analysis was performed including Human Development Index of each capital and individ…			International Journal of Public Health			Frontiers	0367-4274, 1661-8564	Adult; Brazil; Female; Health Status Disparities; Humans; Male; Malnutrition; Socioeconomic Factors	2021-05-28	2021	2021-05-28		66		609179	All OA; Gold	Article	Meller, Fernanda Oliveira; Schäfer, Antônio Augusto; Santos, Leonardo Pozza; Quadra, Micaela Rabelo; Miranda, Vanessa Iribarrem Avena	Meller, Fernanda Oliveira (Postgraduate Program in Public Health, University of Southern Santa Catarina, Criciúma, Brazil); Schäfer, Antônio Augusto (Postgraduate Program in Public Health, University of Southern Santa Catarina, Criciúma, Brazil); Santos, Leonardo Pozza (Nutrition College, Federal University of Pampa, Itaqui, Brazil); Quadra, Micaela Rabelo (Postgraduate Program in Public Health, …	Meller, Fernanda Oliveira (Universidade do Estado de Santa Catarina)	Meller, Fernanda Oliveira (Universidade do Estado de Santa Catarina); Schäfer, Antônio Augusto (Universidade do Estado de Santa Catarina); Santos, Leonardo Pozza (Universidade Federal do Pampa); Quadra, Micaela Rabelo (Universidade do Estado de Santa Catarina); Miranda, Vanessa Iribarrem Avena (Universidade do Estado de Santa Catarina)	Universidade Federal do Pampa; Universidade do Estado de Santa Catarina	grid.412376.5; grid.412287.a	Bagé; Florianópolis	;	Brazil; Brazil						4	3	0.58	1.89		https://www.ssph-journal.org/articles/10.3389/ijph.2021.609179/pdf	https://app.dimensions.ai/details/publication/pub.1138434931	4206 Public Health; 42 Health Sciences	Nutrition		2.3 Psychological, social and economic factors
7951	pub.1149298593	10.1371/journal.pone.0270233	35797372	PMC9262245		Prevalence and determinants of obesity and abdominal obesity among rural workers in Southeastern Brazil	The objectives of this study were to assess the nutritional status of rural workers from a municipality in Southeastern Brazil and estimate the association of sociodemographic, labor, lifestyle, and dietary pattern factors with obesity and abdominal obesity of men and women of this rural area. This is a cross-sectional, epidemiological study of 740 farmers (51.5%, n = 381 males; 48.5%, n = 359 fe…		This research was funded by Research and Innovation Support Foundation of Espírito Santo (FAPES), URL: https://fapes.es.gov.br/ with grant number FAPES/CNPq/Decit - SCTIE-MS/SESA n˚ 05/2015 – PPSUS (Research Program for Brazilian Health Unic System) received by LBS. The funders had no role in study design, data collection and analysis, decision to publish, or preparation of the manuscript.	PLOS ONE		Miquel Vall-llosera Camps	Public Library of Science (PLoS)	1932-6203	Body Mass Index; Brazil; Cross-Sectional Studies; Female; Humans; Male; Obesity; Obesity, Abdominal; Prevalence; Rural Population	2022-07-07	2022	2022-07-07		17	7	e0270233	All OA; Gold	Article	Cattafesta, Monica; Petarli, Glenda Blaser; Zandonade, Eliana; Bezerra, Olívia Maria de Paula Alves; Abreu, Sandra Marlene Ribeiro de; Salaroli, Luciane Bresciani	Cattafesta, Monica (Graduate Program in Collective Health, Federal University of Espírito Santo, Vitória/ES, Brazil.); Petarli, Glenda Blaser (Graduate Program in Collective Health, Federal University of Espírito Santo, Vitória/ES, Brazil.); Zandonade, Eliana (Graduate Program in Collective Health, Federal University of Espírito Santo, Vitória/ES, Brazil.); Bezerra, Olívia Maria de Paula Alves (D…	Salaroli, Luciane Bresciani (Universidade Federal do Espírito Santo)	Cattafesta, Monica (Universidade Federal do Espírito Santo); Petarli, Glenda Blaser (Universidade Federal do Espírito Santo); Zandonade, Eliana (Universidade Federal do Espírito Santo); Bezerra, Olívia Maria de Paula Alves (Universidade Federal de Ouro Preto); Abreu, Sandra Marlene Ribeiro de (University of Porto); Salaroli, Luciane Bresciani (Universidade Federal do Espírito Santo)	Universidade Federal de Ouro Preto; Universidade Federal do Espírito Santo; University of Porto	grid.411213.4; grid.412371.2; grid.5808.5	Ouro Preto; Vitória; Porto	; ;	Brazil; Brazil; Portugal	Fundação de Amparo à Pesquisa do Espírito Santo; National Council for Scientific and Technological Development		Brazil; Brazil			3	3			2	https://journals.plos.org/plosone/article/file?id=10.1371/journal.pone.0270233&type=printable	https://app.dimensions.ai/details/publication/pub.1149298593	4206 Public Health; 32 Biomedical and Clinical Sciences; 3210 Nutrition and Dietetics; 42 Health Sciences	Rural Health; Nutrition; Clinical Research; Behavioral and Social Science; Prevention; Obesity	Cardiovascular; Cancer; Metabolic and endocrine; Oral and gastrointestinal
7915	pub.1151808535	10.3390/ijerph192013059	36293640	PMC9602621		Intersectoral Actions for the Promotion and Prevention of Obesity, Diabetes and Hypertension in Brazilian Cities: A Systematic Review and Meta-Analysis	This study showed the effectiveness of biomedical interventions in obesity, diabetes and hypertension (NCDs), but innovative and intersectoral elements in the fight against obesity, type 2 diabetes and hypertension were rare. BACKGROUND: Is it possible to find effective and innovative actions to promote health and prevent NCDs in Brazilian municipalities? Can they be replicated? OBJECTIVE: Our ob…	Acknowledgments for contributions given to Isabela Messias de Andrade, Jesselina F.S. Haber, Jorge Abud Junior, Silvia Helena de Carvalho Sales-Peres, Thiago Gomes, Vítor Gomes Ribeiro, Ariane Nishimura Kunihiro and Hannes Fischer.	This research was funded by the National Council for Scientific and Technological Development (CNPq) promoting the research project (process: 443333/2020-3), the Technological and Industrial Initiation Scholarship (process: 180101/2021-8 (MFS)) and the Research Productivity Grant (process: 315228/2020-2 (LRAGF)), and resources for dissemination by Public Notice 43/2022 number 760 Dean of Postgrad…	International Journal of Environmental Research and Public Health		Paul B. Tchounwou	MDPI	1661-7827, 1660-4601	Humans; Brazil; Cities; Health Promotion; Diabetes Mellitus, Type 2; Hypertension; Obesity	2022-10-11	2022	2022-10-11		19	20	13059	All OA; Gold	Article	Kunihiro, Stephen; da Silva Vernasque, Juliana Ribeiro; da Silva, Celso; dos Santos, Marcela Facina; Cremasco, Camila Pires; Filho, Luís Roberto Almeida Gabriel	Kunihiro, Stephen (School of Sciences and Engineering, São Paulo State University (UNESP), Tupã 17602-673, Brazil); da Silva Vernasque, Juliana Ribeiro (Faculty of Medical and Biological Sciences, São Paulo State University (Unesp), Botucatu 18618-687, Brazil; Marília Medical School, FAMEMA, Marília 17519-030, Brazil); da Silva, Celso (School of Sciences and Engineering, São Paulo State Universit…	Kunihiro, Stephen (São Paulo State University)	Kunihiro, Stephen (São Paulo State University); da Silva Vernasque, Juliana Ribeiro (São Paulo State University; Faculdade de Medicina de Marília); da Silva, Celso (São Paulo State University; Centro Universitário Maurício de Nassau; The Regional Council of Administration—CRA/SP, São Paulo 01427-001, Brazil); dos Santos, Marcela Facina (Faculdade de Medicina de Marília); Cremasco, Camila Pires (S…	São Paulo State University; Centro Universitário Maurício de Nassau; Faculdade de Medicina de Marília	grid.410543.7; grid.510432.1; grid.419028.6	São Paulo; Recife; Marília	; ;	Brazil; Brazil; Brazil	National Council for Scientific and Technological Development		Brazil			0	0				https://www.mdpi.com/1660-4601/19/20/13059/pdf?version=1666693976	https://app.dimensions.ai/details/publication/pub.1151808535	4203 Health Services and Systems; 4206 Public Health; 42 Health Sciences	Obesity; Prevention; Diabetes	Cardiovascular
7913	pub.1145211642	10.1590/1413-81232022272.02342021	35137829			Anti-fat attitudes of Nutrition undergraduates in Brazil toward individuals with obesity	Obesity-related prejudice and discrimination may have a source in health professionals and students. The objective was to assess anti-fat attitudes among Brazilian nutrition undergraduates who reported demographic data, weight, height and responded the Antifat Attitudes Test (AFAT) and the Brazilian Silhouette Scales to assess body image satisfaction and perception. Total and subscales of AFAT sc…			Ciência & Saúde Coletiva			FapUNIFESP (SciELO)	1413-8123, 1678-4561	Attitude; Body Mass Index; Brazil; Humans; Male; Obesity; Students	2022-02	2022	2022-02	2022-02	27	02	747-760	All OA; Gold	Article	dos Santos Alvarenga, Marle; Obara, Angélica Almeida; Takeda, Gabriela Akemi; Ferreira-Vivolo, Sandra Roberta Gouvea	dos Santos Alvarenga, Marle (Programa de Pós-Graduação em Nutrição em Saúde Pública, Faculdade de Saúde Pública, Universidade de São Paulo. Av. Dr. Arnaldo 715. 01246-904 São Paulo SP Brasil. marlealv@usp.br, Programa de Pós-Graduação em Nutrição em Saúde Pública, Faculdade de Saúde Pública, Universidade de São Paulo, São Paulo, SP, Brazil, marlealv@usp.br); Obara, Angélica Almeida (Faculdade de …		dos Santos Alvarenga, Marle (Universidade de São Paulo); Obara, Angélica Almeida (Universidade de São Paulo); Takeda, Gabriela Akemi (Universidade de São Paulo); Ferreira-Vivolo, Sandra Roberta Gouvea (Universidade de São Paulo)	Universidade de São Paulo	grid.11899.38	São Paulo		Brazil						2	2			1	https://www.scielo.br/j/csc/a/dGHX3NSMtVP9r3KgYgZ7XRz/?lang=en&format=pdf	https://app.dimensions.ai/details/publication/pub.1145211642	4206 Public Health; 42 Health Sciences	Nutrition; Obesity; Clinical Research; Aging; Behavioral and Social Science
7905	pub.1154026225	10.1038/s41598-022-26739-1	36577769	PMC9795442		The projected burden of non-communicable diseases attributable to overweight in Brazil from 2021 to 2030	Although studies have quantified the current burden of diseases attributable to overweight and obesity in Brazil, none have estimated its burden in the future. The study aimed to estimate the potential impact of different scenarios of changes in the prevalence of overweight on non-communicable diseases (NCD) in the Brazilian adult population until 2030. We developed a multistate life table model …	The authors thank the Brazilian Institute of Geography and Statistics (IBGE) and the Ministry of Health for publicly sharing microdata for all national surveys in Brazil, the Brazilian National Health System (SUS) for the public availability of data from the national health information systems and the Institute for Health Metrics and Evaluation (IHME) for publicly sharing information detailed inf…		Scientific Reports			Springer Nature	2045-2322	Adult; Humans; Risk Factors; Overweight; Noncommunicable Diseases; Brazil; Obesity	2022-12-28	2022	2022-12-28		12	1	22483	All OA; Gold	Article	Nilson, Eduardo A. F.; Gianicchi, Beatriz; Ferrari, Gerson; Rezende, Leandro F. M.	Nilson, Eduardo A. F. (Center for Epidemiological Research in Nutrition and Public Health, University of São Paulo, São Paulo, Brazil); Gianicchi, Beatriz (Departamento de Medicina Preventiva, Escola Paulista de Medicina, Universidade Federal de São Paulo, São Paulo, Brazil); Ferrari, Gerson (Escuela de Ciencias de la Actividad Física, el Deporte y la Salud, Universidad de Santiago de Chile (USAC…	Nilson, Eduardo A. F. (Universidade de São Paulo)	Nilson, Eduardo A. F. (Universidade de São Paulo); Gianicchi, Beatriz (Federal University of São Paulo); Ferrari, Gerson (University of Santiago Chile); Rezende, Leandro F. M. (Federal University of São Paulo)	Universidade de São Paulo; Federal University of São Paulo; University of Santiago Chile	grid.11899.38; grid.411249.b; grid.412179.8	São Paulo; São Paulo; Santiago	; ;	Brazil; Brazil; Chile						2	2			2	https://www.nature.com/articles/s41598-022-26739-1.pdf	https://app.dimensions.ai/details/publication/pub.1154026225	32 Biomedical and Clinical Sciences; 4206 Public Health; 42 Health Sciences	Prevention; Obesity; Nutrition	Cardiovascular; Oral and gastrointestinal; Metabolic and endocrine; Cancer; Stroke	2.1 Biological and endogenous factors
7896	pub.1147114612	10.20945/2359-3997000000465	35420271	PMC9832894		Proposal of an obesity classification based on weight history: an official document by the Brazilian Society of Endocrinology and Metabolism (SBEM) and the Brazilian Society for the Study of Obesity and Metabolic Syndrome (ABESO)	Obesity is a chronic disease associated with impaired physical and mental health. A widespread view in the treatment of obesity is that the goal is to normalize the individual's body mass index (BMI). However, a modest weight loss (usually above 5%) is already associated with clinical improvement, while weight losses of 10%-15% bring even further benefits, independent from the final BMI. The perc…			Archives of Endocrinology and Metabolism			Archives of Endocrinology and Metabolism	2359-3997, 2359-4292	Body Mass Index; Brazil; Humans; Metabolic Syndrome; Obesity; Weight Loss	2022-04-11	2022	2022-04-11	2022-04-19	66	2	139-152	All OA; Gold	Article	Halpern, Bruno; Mancini, Marcio C.; de Melo, Maria Edna; Lamounier, Rodrigo N.; Moreira, Rodrigo O.; Carra, Mario K.; Kyle, Theodore K.; Cercato, Cintia; Boguszewski, Cesar Luiz	Halpern, Bruno (Centro de Obesidade, São Paulo, SP, Brasil, Centro de Obesidade, Hospital 9 de Julho, São Paulo, SP, Brasil); Mancini, Marcio C. (Obesidade e Síndrome Metabólica, São Paulo, SP, Brasil, Grupo de Obesidade e Síndrome Metabólica, Departamento de Endocrinologia e Metabolismo, Universidade de São Paulo, São Paulo, SP, Brasil); de Melo, Maria Edna (Obesidade e Síndrome Metabólica, São …	Halpern, Bruno (Hospital Nove de Julho)	Halpern, Bruno (Hospital Nove de Julho); Mancini, Marcio C. (Universidade de São Paulo); de Melo, Maria Edna (Universidade de São Paulo); Lamounier, Rodrigo N. (Centro de Diabetes de Belo Horizonte, Belo Horizonte, MG, Brasil, Centro de Diabetes de Belo Horizonte, Belo Horizonte, MG, Brasil); Moreira, Rodrigo O. (Instituto Estadual de Diabetes e Endocrinologia Luiz Capriglione); Carra, Mario K. (…	Instituto Estadual de Diabetes e Endocrinologia Luiz Capriglione; Hospital Nove de Julho; Federal University of Paraná; Universidade de São Paulo	grid.457090.f; grid.517844.b; grid.20736.30; grid.11899.38	Rio de Janeiro; Cerqueira César; Curitiba; São Paulo	; ; Paraná;	Brazil; Brazil; Brazil; Brazil						11	11			11	https://www.aem-sbem.com/wp-content/uploads/articles_xml/2359-4292-aem-66-02-0139/2359-4292-aem-66-02-0139.pdf	https://app.dimensions.ai/details/publication/pub.1147114612	32 Biomedical and Clinical Sciences; 3210 Nutrition and Dietetics	Obesity; Nutrition; Prevention	Stroke; Cardiovascular; Oral and gastrointestinal; Metabolic and endocrine; Cancer	2.1 Biological and endogenous factors
7892	pub.1148888250	10.3390/ijerph19137648	35805307	PMC9265978		Relationship between Eating Behavior, Quality of Life and Weight Regain in Women after Bariatric Surgery	Individuals undergoing bariatric Surgery (BS) may have long-term weight regain. There is a need to investigate factors that may be related to this and if they can interfere with Quality of Life (QOL). This study aims to evaluate the relationship between eating behavior, perception of QOL, and weight regain in women after 24 months of bariatric surgery. This was a transversal study with 50 adult w…	The authors thank CAPES/BR and PROPESP/UFPA for funding. They also thank all the members of the research group involved in the collection and tabulation of data and the research participants.	This study was financed in part by the Coordenação de Aperfeiçoamento de Pessoal de Nível Superior—Brasil (CAPES)—Finance Code 001 (master’s scholarship awarded to T.N.B. for 1-year). The other authors did not receive support from any organization for the submitted study. The article processing charge (APC) was financed by the Research Department of the Federal University of Pará (Pró-Reitoria de…	International Journal of Environmental Research and Public Health			MDPI	1661-7827, 1660-4601	Adult; Bariatric Surgery; Feeding Behavior; Female; Humans; Obesity, Morbid; Quality of Life; Surveys and Questionnaires; Weight Gain	2022-06-22	2022	2022-06-22		19	13	7648	All OA; Gold	Article	Berino, Talita Nogueira; Reis, Aline Leão; de Lima Carvalhal, Manuela Maria; Kikuchi, Jeane Lorena Dias; Teixeira, Rachel Coêlho Ripardo; Gomes, Daniela Lopes	Berino, Talita Nogueira (Nucleus of Behavior Theory Research, Federal University of Pará, Belém 66075110, Pará, Brazil;, a.leaoreis@gmail.com, (A.L.R.);, nutri.jeanedias@yahoo.com, (J.L.D.K.);, cripardo@ufpa.br, (R.C.R.T.);, danielagomes@ufpa.br, (D.L.G.)); Reis, Aline Leão (Nucleus of Behavior Theory Research, Federal University of Pará, Belém 66075110, Pará, Brazil;, a.leaoreis@gmail.com, (A.L.…	Berino, Talita Nogueira (Federal University of Para; Nucleus of Behavior Theory Research, Federal University of Pará, Belém 66075110, Pará, Brazil;, a.leaoreis@gmail.com, (A.L.R.);, nutri.jeanedias@yahoo.com, (J.L.D.K.);, cripardo@ufpa.br, (R.C.R.T.);, danielagomes@ufpa.br, (D.L.G.))	Berino, Talita Nogueira (Federal University of Para; Nucleus of Behavior Theory Research, Federal University of Pará, Belém 66075110, Pará, Brazil;, a.leaoreis@gmail.com, (A.L.R.);, nutri.jeanedias@yahoo.com, (J.L.D.K.);, cripardo@ufpa.br, (R.C.R.T.);, danielagomes@ufpa.br, (D.L.G.)); Reis, Aline Leão (Federal University of Para; Nucleus of Behavior Theory Research, Federal University of Pará, Be…	Federal University of Para	grid.271300.7	Belém		Brazil	Coordenação de Aperfeicoamento de Pessoal de Nível Superior		Brazil			0	0				https://www.mdpi.com/1660-4601/19/13/7648/pdf?version=1656312231	https://app.dimensions.ai/details/publication/pub.1148888250	32 Biomedical and Clinical Sciences; 3210 Nutrition and Dietetics	Obesity; Behavioral and Social Science; Basic Behavioral and Social Science; Nutrition; Prevention; Clinical Research; Eating Disorders; Mental Health; Patient Safety		7.1 Individual care needs
7879	pub.1160772622	10.1590/0102-672020230033e1751	37466570	PMC10355998		GASTRIC PLICATION ASSOCIATED WITH FUNDOPLICATION IN INDIVIDUALS WITH CLASS I OBESITY AND GASTROESOPHAGEAL REFLUX DISEASE: WEIGHT LOSS OUTCOMES, REFLUX-RELATED SYMPTOMS, ENDOSCOPIC AND pH MONITORING FINDINGS	BACKGROUND: The association of gastric plication with fundoplication is a reliable option for the treatment of individuals with obesity associated with gastroesophageal reflux disease. AIMS: To describe weight loss, endoscopic, and gastroesophageal reflux disease-related outcomes of gastric plication with fundoplication in individuals with mild obesity. METHODS: A retrospective cohort study was c…		Financial Source: Victor Kenichi Morisawa was funded by the Institutional Scientific Initiation Scholarship Program – Pontifícia Universidade Católica do Paraná (PIBIC-PUC-PR).	ABCD Arquivos Brasileiros de Cirurgia Digestiva (São Paulo)			FapUNIFESP (SciELO)	0102-6720, 2317-6326	Humans; Female; Adult; Male; Fundoplication; Retrospective Studies; Treatment Outcome; Gastroesophageal Reflux; Obesity; Laparoscopy; Weight Loss; Hydrogen-Ion Concentration	2023	2023	2023		36		e1751	All OA; Gold	Article	Ivano, Victor Kenzo; Apodaca-Rueda, Marcio; Morisawa, Victor Kenichi; Preti, Vinícius Basso; Miyashiro, Letícia; Cazzo, Everton; Ivano, Flavio Heuta	Ivano, Victor Kenzo (Universidade Estadual de Campinas, Department of Surgery, Campinas, SP, Brazil, Universidade Estadual de Campinas, Department of Surgery – Campinas (SP), Brazil); Apodaca-Rueda, Marcio (Universidade Estadual de Campinas, Department of Surgery, Campinas, SP, Brazil, Universidade Estadual de Campinas, Department of Surgery – Campinas (SP), Brazil); Morisawa, Victor Kenichi (Pon…	Cazzo, Everton (State University of Campinas)	Ivano, Victor Kenzo (State University of Campinas); Apodaca-Rueda, Marcio (State University of Campinas); Morisawa, Victor Kenichi (Pontifícia Universidade Católica do Paraná); Preti, Vinícius Basso (Pontifícia Universidade Católica do Paraná); Miyashiro, Letícia (Universidade Positivo); Cazzo, Everton (State University of Campinas); Ivano, Flavio Heuta (Pontifícia Universidade Católica do Paraná)	Pontifícia Universidade Católica do Paraná; State University of Campinas; Universidade Positivo	grid.412522.2; grid.411087.b; grid.412402.1	Curitiba; Campinas; Curitiba	; ;	Brazil; Brazil; Brazil						0	0				https://www.scielo.br/j/abcd/a/HFMKr3jzfY4BYCXYr786K7L/?lang=en&format=pdf	https://app.dimensions.ai/details/publication/pub.1160772622	32 Biomedical and Clinical Sciences; 3202 Clinical Sciences	Obesity; Clinical Trials and Supportive Activities; Digestive Diseases; Clinical Research; Nutrition	Oral and gastrointestinal
7863	pub.1142363777	10.1177/03795721211033563	34727784			Linkage Between 2 Information Systems: Combined Live Births and Food and Nutrition Surveillance as a Public Health Tool for Investigation of the Determinants of Obesity Among Children and Adolescents in Southern Brazil	BACKGROUND: Childhood obesity has been growing steadily, at an earlier age, and currently comprises a public health issue. A number of studies have pointed to perinatal factors as possible determinants in the development of childhood obesity. OBJECTIVE: To evaluate the influence of perinatal factors on the development of obesity in children and adolescents in southern Brazil. DESIGN: Retrospectiv…	The authors are thankful for the statistical support provided by the Hospital de Clínicas de Porto Alegre (HCPA) Graduate and Research Group (GPPG).		Food and Nutrition Bulletin			SAGE Publications	0379-5721, 1564-8265	Adolescent; Brazil; Child; Child, Preschool; Female; Humans; Information Systems; Live Birth; Pediatric Obesity; Pregnancy; Public Health; Retrospective Studies	2021-11-02	2021	2021-11-02	2022-03	43	1	56-67	Closed	Article	Giesta, Juliana Mariante; Schiffner, Mariana Dihl; Boklis, Mirena; Schuch, Ilaine; Bosa, Vera Lúcia; da Silva, Clécio Homrich	Giesta, Juliana Mariante (Graduate Program in Child and Adolescent Health (PPGSCA), Universidade Federal do Rio Grande do Sul (UFRGS) School of Medicine, Porto Alegre, Rio Grande do Sul, Brazil; Department of Nutrition, Hospital de Clínicas de Porto Alegre (HCPA), Porto Alegre, Rio Grande do Sul, Brazil); Schiffner, Mariana Dihl (Department of Nutrition, Unidade Básica de Saúde Santa Cecília/HCPA…	Giesta, Juliana Mariante (Federal University of Rio Grande do Sul; Hospital de Clínicas de Porto Alegre)	Giesta, Juliana Mariante (Federal University of Rio Grande do Sul; Hospital de Clínicas de Porto Alegre); Schiffner, Mariana Dihl (Department of Nutrition, Unidade Básica de Saúde Santa Cecília/HCPA, Porto Alegre, Rio Grande do Sul, Brazil); Boklis, Mirena (Department of Nutrition, Unidade Básica de Saúde Santa Cecília/HCPA, Porto Alegre, Rio Grande do Sul, Brazil); Schuch, Ilaine (Department of …	Hospital de Clínicas de Porto Alegre; Federal University of Rio Grande do Sul	grid.414449.8; grid.8532.c	Porto Alegre; Porto Alegre	; Rio Grande do Sul	Brazil; Brazil	Hospital de Clínicas de Porto Alegre		Brazil			0	0		0	1		https://app.dimensions.ai/details/publication/pub.1142363777	3215 Reproductive Medicine; 32 Biomedical and Clinical Sciences; 3210 Nutrition and Dietetics	Obesity; Prevention; Nutrition; Pediatric; Pediatric Research Initiative; Clinical Research	Reproductive health and childbirth; Oral and gastrointestinal	2.4 Surveillance and distribution
7863	pub.1149408582	10.1055/s-0042-1745789	35820423	PMC9948296		Does Obesity Aggravate Climacteric Symptoms in Postmenopausal Women?	OBJECTIVE: To determine if there is a correlation between body mass index (BMI) and climacteric symptoms in postmenopausal women. METHODS: The study sample was composed of 109 postmenopausal women with a mean age of 57 ± 8 years, mean body mass index (BMI) of 30 ± 6 kg/m2, and 8 ± 8 years after menopause. For the assessment of the climacteric symptoms, the Blatt-Kupperman Index (BKI), the Menopau…	The authors would like to thank Coordenação de Aperfeiçoamento de Pessoal de Nível Superior (CAPES) for the postgraduate grant.		Revista Brasileira de Ginecologia e Obstetrícia			Thieme	0100-7203, 1806-9339	Aged; Body Mass Index; Female; Humans; Menopause; Middle Aged; Obesity; Postmenopause; Surveys and Questionnaires	2022-06	2022	2022-07-12	2022-06	44	06	586-592	All OA; Gold	Article	Costa, Juliene Gonçalves; Rodrigues, Raquel Moreira; Puga, Guilherme Morais; Cheik, Nádia Carla	Costa, Juliene Gonçalves (Laboratory of Cardiorespiratory and Metabolic Physiology, Faculdade de Educação Física e Fisioterapia, Universidade Federal de Uberlândia, Uberlândia, Minas Gerais, MG, Brazil); Rodrigues, Raquel Moreira (Laboratory of Cardiorespiratory and Metabolic Physiology, Faculdade de Educação Física e Fisioterapia, Universidade Federal de Uberlândia, Uberlândia, Minas Gerais, MG,…	Costa, Juliene Gonçalves (Federal University of Uberlândia)	Costa, Juliene Gonçalves (Federal University of Uberlândia); Rodrigues, Raquel Moreira (Federal University of Uberlândia); Puga, Guilherme Morais (Federal University of Uberlândia); Cheik, Nádia Carla (Federal University of Uberlândia)	Federal University of Uberlândia	grid.411284.a	Uberlândia		Brazil	Coordenação de Aperfeicoamento de Pessoal de Nível Superior		Brazil			0	0				http://www.thieme-connect.de/products/ejournals/pdf/10.1055/s-0042-1745789.pdf	https://app.dimensions.ai/details/publication/pub.1149408582	3215 Reproductive Medicine; 32 Biomedical and Clinical Sciences; 42 Health Sciences	Nutrition; Aging; Estrogen; Contraception/Reproduction; Obesity
7854	pub.1134297469	10.1007/s11695-020-05183-y	33394252			Barriers to Physical Exercise and Associated Factors in the Pre- and Postoperative Periods of Bariatric Surgery	BackgroundTo compare the barriers to exercise and its associated factors among patients in the pre- and postoperative periods of bariatric surgery.MethodsCross-sectional study with patients who were split into preoperative (n = 81) and postoperative (n = 209) groups. It was collected sociodemographic characteristics, and the Exercise Benefits Barriers Scale was adopted in order to identify the ba…			Obesity Surgery			Springer Nature	0960-8923, 1708-0428	Adult; Bariatric Surgery; Cross-Sectional Studies; Exercise; Humans; Obesity, Morbid; Postoperative Period	2021-01-04	2021	2021-01-04	2021-04	31	4	1696-1704	Closed	Article	de Aguiar, Jaina Bezerra; Gurgel, Luilma Albuquerque; Santos, Ana Luisa Batista; Arruda, Soraia Pinheiro Machado	de Aguiar, Jaina Bezerra (Health Sciences Center, Ceará State University, Avenue Dr Silas Munguba, 1700, 84030-900, Fortaleza, Ceará, Brazil); Gurgel, Luilma Albuquerque (Health Sciences Center, Ceará State University, Avenue Dr Silas Munguba, 1700, 84030-900, Fortaleza, Ceará, Brazil); Santos, Ana Luisa Batista (Health Sciences Center, Ceará State University, Avenue Dr Silas Munguba, 1700, 84030…	de Aguiar, Jaina Bezerra (Health Sciences Center, Ceará State University, Avenue Dr Silas Munguba, 1700, 84030-900, Fortaleza, Ceará, Brazil)	de Aguiar, Jaina Bezerra (Health Sciences Center, Ceará State University, Avenue Dr Silas Munguba, 1700, 84030-900, Fortaleza, Ceará, Brazil); Gurgel, Luilma Albuquerque (Health Sciences Center, Ceará State University, Avenue Dr Silas Munguba, 1700, 84030-900, Fortaleza, Ceará, Brazil); Santos, Ana Luisa Batista (Health Sciences Center, Ceará State University, Avenue Dr Silas Munguba, 1700, 84030…											5	4	0.64	2.36			https://app.dimensions.ai/details/publication/pub.1134297469	4206 Public Health; 42 Health Sciences	Prevention; Obesity; Clinical Research
7853	pub.1159962403	10.1007/s12011-023-03726-9	37338800			Selenium Biomarkers and Their Relationship to Cardiovascular Risk Parameters in Obese Women	A cross-sectional study was carried out with 210 women divided into a case group (obese, n = 84) and a control group (eutrophic, n = 126). Body weight, height, waist circumference (WC), and hip and neck circumference were measured and the waist-hip ratio and conicity index were calculated. Selenium in plasma, erythrocytes and urine, erythrocyte GPx activity, lipid profile, Castelli I and II indic…			Biological Trace Element Research			Springer Nature	0163-4984, 1559-0720		2023-06-20	2023	2023-06-20	2023-06-20			1-12	All OA; Green	Article	Cardoso, Bruna Emanuele Pereira; da Cunha Soares, Tamires; da Silva Dias, Thaline Milany; Fontenelle, Larissa Cristina; Morais, Jennifer Beatriz Silva; Cruz, Kyria Jayanne Climaco; de Paiva Sousa, Mickael; de Sousa, Thayanne Gabryelle Visgueira; de Sousa Melo, Stéfany Rodrigues; dos Santos, Loanne Rocha; Henriques, Gilberto Simeone; Oliveira, Francisco Erasmo; do Nascimento Marreiro, Dilina	Cardoso, Bruna Emanuele Pereira (Department of Nutrition, Federal University of Piaui, Teresina, Brazil); da Cunha Soares, Tamires (Department of Nutrition, Federal University of Piaui, Teresina, Brazil); da Silva Dias, Thaline Milany (Department of Nutrition, Federal University of Piaui, Teresina, Brazil); Fontenelle, Larissa Cristina (Department of Nutrition, Federal University of Piaui, Teresi…	Cardoso, Bruna Emanuele Pereira (Federal University of Piauí)	Cardoso, Bruna Emanuele Pereira (Federal University of Piauí); da Cunha Soares, Tamires (Federal University of Piauí); da Silva Dias, Thaline Milany (Federal University of Piauí); Fontenelle, Larissa Cristina (Federal University of Piauí); Morais, Jennifer Beatriz Silva (Federal University of Piauí); Cruz, Kyria Jayanne Climaco (Federal University of Piauí); de Paiva Sousa, Mickael (Federal Unive…	Federal University of Piauí; Federal University of Para	grid.412380.c; grid.271300.7	Teresina; Belém	;	Brazil; Brazil						0	0				https://www.researchsquare.com/article/rs-2800191/latest.pdf	https://app.dimensions.ai/details/publication/pub.1159962403	31 Biological Sciences; 3102 Bioinformatics and Computational Biology	Prevention; Heart Disease; Obesity; Atherosclerosis; Nutrition; Clinical Research; Cardiovascular	Cardiovascular; Metabolic and endocrine
7841	pub.1145962855	10.3390/ijerph19052851	35270542	PMC8910275		Weight Gain and Change in Body Mass Index after Age 20 in the Brazilian Population and Associated Sociodemographic Factors: Data from the National Health Survey	Obesity is considered one of the main contemporary public health problems. We aim to assess changes in body weight and nutritional status in adulthood and the associated sociodemographic variables. We use data from the 2013 National Health Survey (n = 21,743). Changes in weight and body mass index (BMI) were calculated based on mean difference between measurements at age 20 and data collected at …		This study was financed in part by the Coordenação de Aperfeiçoamento de Pessoal de Nível Superior-Brasil (CAPES)-Finance Code 001, and had the support of the Fundação de Amparo à Pesquisa do Estado do Rio de Janeiro (FAPERJ) (process numbers E-26/202.667/2018 and E-26/010.002203/2019). CAPES and FAPERJ did not have any role in the design of the study and collection, analysis, and interpretation …	International Journal of Environmental Research and Public Health		Juan Pablo Rey-López	MDPI	1661-7827, 1660-4601	Adult; Body Mass Index; Brazil; Female; Health Surveys; Humans; Male; Sociodemographic Factors; Weight Gain; Young Adult	2022-03-01	2022	2022-03-01		19	5	2851	All OA; Gold	Article	Souza, Nathalia A. B.; Rimes-Dias, Karina A.; Costa, Janaina C.; Canella, Daniela S.	Souza, Nathalia A. B. (Postgraduate Program in Food, Nutrition and Health, Rio de Janeiro State University, Rio de Janeiro 20550-013, Brazil;, brigidonathalia@gmail.com, (N.A.B.S.);, karinarimes@hotmail.com, (K.A.R.-D.)); Rimes-Dias, Karina A. (Postgraduate Program in Food, Nutrition and Health, Rio de Janeiro State University, Rio de Janeiro 20550-013, Brazil;, brigidonathalia@gmail.com, (N.A.B.…	Canella, Daniela S. (Rio de Janeiro State University)	Souza, Nathalia A. B. (Rio de Janeiro State University); Rimes-Dias, Karina A. (Rio de Janeiro State University); Costa, Janaina C. (Universidade Federal de Pelotas); Canella, Daniela S. (Rio de Janeiro State University)	Rio de Janeiro State University; Universidade Federal de Pelotas	grid.412211.5; grid.411221.5	Rio de Janeiro; Pelotas	;	Brazil; Brazil	Coordenação de Aperfeicoamento de Pessoal de Nível Superior; Fundação Carlos Chagas Filho de Amparo à Pesquisa do Estado do Rio de Janeiro		Brazil; Brazil			1	1			1	https://www.mdpi.com/1660-4601/19/5/2851/pdf?version=1646121445	https://app.dimensions.ai/details/publication/pub.1145962855	32 Biomedical and Clinical Sciences; 4206 Public Health; 42 Health Sciences	Obesity; Prevention; Nutrition	Cancer; Metabolic and endocrine
7840	pub.1148128965	10.1590/1677-5449.202101981	35677743	PMC9136687		Prevalência e fatores de risco para lipedema no Brasil	Background: Lipedema is characterized as an abnormal deposition of fat in the buttocks and legs bilaterally that may be accompanied by swelling, pain, and tenderness. It is still often confused with more frequent conditions such as obesity and lymphedema. The estimated prevalence in Europe varies between 0.06% and 39%. Objectives: To evaluate the prevalence of lipedema and identify health factors…		Financial support: None. Fonte de financiamento: Nenhuma.	Jornal Vascular Brasileiro			FapUNIFESP (SciELO)	1677-5449, 1677-7301		2022	2022	2022		21		e20210198	All OA; Gold	Article	Amato, Alexandre Campos Moraes; Amato, Fernando Campos Moraes; Amato, Juliana Lelis Spirandeli; Benitti, Daniel Augusto	Amato, Alexandre Campos Moraes (Instituto de Medicina Avançada, São Paulo, SP, Brasil, Amato, Instituto de Medicina Avançada, São Paulo, SP, Brasil.); Amato, Fernando Campos Moraes (Instituto de Medicina Avançada, São Paulo, SP, Brasil, Amato, Instituto de Medicina Avançada, São Paulo, SP, Brasil.); Amato, Juliana Lelis Spirandeli (Instituto de Medicina Avançada, São Paulo, SP, Brasil, Amato, Ins…	Amato, Alexandre Campos Moraes (Instituto de Medicina Avançada, São Paulo, SP, Brasil, Amato, Instituto de Medicina Avançada, São Paulo, SP, Brasil.)	Amato, Alexandre Campos Moraes (Instituto de Medicina Avançada, São Paulo, SP, Brasil, Amato, Instituto de Medicina Avançada, São Paulo, SP, Brasil.); Amato, Fernando Campos Moraes (Instituto de Medicina Avançada, São Paulo, SP, Brasil, Amato, Instituto de Medicina Avançada, São Paulo, SP, Brasil.); Amato, Juliana Lelis Spirandeli (Instituto de Medicina Avançada, São Paulo, SP, Brasil, Amato, Ins…											6	6			1	https://www.scielo.br/j/jvb/a/Q9yR3XdzXVbrsB37KQD3mfg/?lang=pt&format=pdf	https://app.dimensions.ai/details/publication/pub.1148128965	4203 Health Services and Systems; 32 Biomedical and Clinical Sciences; 42 Health Sciences
7820	pub.1142364449	10.1590/1413-812320212610.11702021	34730639			O papel do Sistema Único de Saúde no combate à sindemia global e no desenvolvimento de sistemas alimentares sustentáveis	The undernutrition and obesity pandemics associated with climate change are a global syndemic. They have a point of convergence, which is the unsustainable current food systems. This paper aims to discuss the role of public health policies, particularly the Brazilian Unified Health System (SUS) in the context of Primary Health Care, in combating the global syndemic and in the development of susta…			Ciência & Saúde Coletiva			FapUNIFESP (SciELO)	1413-8123, 1678-4561	Food Supply; Global Health; Humans; Malnutrition; Nutrition Policy; Nutritional Status; Syndemic	2021-10	2021	2021-10	2021-10	26	10	4511-4518	All OA; Gold	Article	Machado, Alisson Diego; Bertolini, Ana Maria; da Silva Brito, Letícia; dos Santos Amorim, Mirelly; Gonçalves, Mônica Rocha; de Andrade Cardoso Santiago, Raquel; Marchioni, Dirce Maria; de Carvalho, Aline Martins	Machado, Alisson Diego (Departamento de Clínica Médica, Disciplina de Nefrologia, Faculdade de Medicina, Universidade de São Paulo. Av. Dr. Enéas de Carvalho Aguiar 255 sala 7115, Cerqueira César. 05403-000 São Paulo SP Brasil. alinenutri@usp.br, Departamento de Clínica Médica, Faculdade de Medicina, Universidade de São Paulo, São Paulo, SP, Brazil, alinenutri@usp.br); Bertolini, Ana Maria (Depar…		Machado, Alisson Diego (Universidade de São Paulo); Bertolini, Ana Maria (Universidade de São Paulo); da Silva Brito, Letícia (University of Aveiro); dos Santos Amorim, Mirelly (Federal University of São Paulo); Gonçalves, Mônica Rocha (Universidade de São Paulo); de Andrade Cardoso Santiago, Raquel (Universidade Federal de Goiás); Marchioni, Dirce Maria (Universidade de São Paulo); de Carvalho, …	Universidade de São Paulo; University of Aveiro; Federal University of São Paulo; Universidade Federal de Goiás	grid.11899.38; grid.7311.4; grid.411249.b; grid.411195.9	São Paulo; Aveiro; São Paulo; Goiânia	; ; ;	Brazil; Portugal; Brazil; Brazil						4	4		1.89	1	https://www.scielo.br/j/csc/a/X85SHrxL7tHdcppJspKd5mb/?lang=pt&format=pdf	https://app.dimensions.ai/details/publication/pub.1142364449	4206 Public Health; 42 Health Sciences	Prevention; Obesity; Nutrition	Metabolic and endocrine; Cardiovascular
7811	pub.1156176426	10.1590/1984-0462/2023/41/2021312	36921163	PMC10014021		Prevalence of dyslipidemia, atherogenic and cardiovascular risk in overweight and obese adolescents	OBJECTIVE: To analyze the lipid profile and cardiovascular risk of overweight and obese adolescents and correlate the findings with anthropometric measurements. METHODS: This is a cross-sectional study on overweight and obese adolescents of both sexes (aged 14 to 18 years old). The collected variables were sex, weight, height, age, total cholesterol, triglycerides, High-density lipoprotein (HDL) …		Funding National Council for Scientific and Technological Development.	Revista Paulista de Pediatria				0103-0582, 1984-0462	Male; Female; Humans; Adolescent; Overweight; Cardiovascular Diseases; Prevalence; Risk Factors; Cross-Sectional Studies; Pediatric Obesity; Triglycerides; Dyslipidemias; Body Mass Index; Heart Disease Risk Factors; Cholesterol	2023-03-13	2023	2023-03-13		41		e2021312	All OA; Gold	Article	de Andrades, Clara dos Santos; Poletti, Victória Volkweis; Closs, Vera Elizabeth; da Silva Gustavo, Andreia; da Silva Oliveira, Margareth; Donadio, Márcio Vinícius Fagundes; Feoli, Ana Maria Pandolfo	de Andrades, Clara dos Santos (Pontifícia Universidade Católica do Rio Grande do Sul, Porto Alegre, RS, Brazil.); Poletti, Victória Volkweis (Pontifícia Universidade Católica do Rio Grande do Sul, Porto Alegre, RS, Brazil.); Closs, Vera Elizabeth (Pontifícia Universidade Católica do Rio Grande do Sul, Porto Alegre, RS, Brazil.); da Silva Gustavo, Andreia (Pontifícia Universidade Católica do Rio G…	Feoli, Ana Maria Pandolfo (Pontifical Catholic University of Rio Grande do Sul)	de Andrades, Clara dos Santos (Pontifical Catholic University of Rio Grande do Sul); Poletti, Victória Volkweis (Pontifical Catholic University of Rio Grande do Sul); Closs, Vera Elizabeth (Pontifical Catholic University of Rio Grande do Sul); da Silva Gustavo, Andreia (Pontifical Catholic University of Rio Grande do Sul); da Silva Oliveira, Margareth (Pontifical Catholic University of Rio Grande…	Pontifical Catholic University of Rio Grande do Sul	grid.412519.a	Porto Alegre		Brazil	National Council for Scientific and Technological Development		Brazil			0	0				http://dx.doi.org/10.1590/1984-0462/2023/41/2021312	https://app.dimensions.ai/details/publication/pub.1156176426	32 Biomedical and Clinical Sciences; 3210 Nutrition and Dietetics	Clinical Research; Pediatric; Nutrition; Obesity; Heart Disease; Atherosclerosis; Prevention; Cardiovascular	Cardiovascular
7789	pub.1162978118	10.3390/ijerph20156501	37569041	PMC10418396		Combined Effect of Leisure-Time Physical Activity and Sedentary Behavior on Abdominal Obesity in ELSA-Brasil Participants	INTRODUCTION: Abdominal obesity is a pattern of obesity that has been considered a public health problem. Physical activity is considered an important factor for the prevention of abdominal obesity. Increased time in sedentary behavior has been associated with negative health outcomes, including abdominal obesity. OBJECTIVE: The aim of this study was to investigate which combination of leisure-ti…		The baseline study of ELSA-Brasil was supported by the Ministry of Health (Department of Science and Technology) and the Ministry of Science and Technology of Brazil (Financiadora de Estudos e Projetos and Conselho Nacional de Pesquisa CNPq; grants 01 06 0010.00 RS, 01 06 0212.00BA, 01 06 0300.00 ES, 01 06 0278.00 MG, 01 06 0115.00SP and 01 06 0071.00 RJ).	International Journal of Environmental Research and Public Health			MDPI	1661-7827, 1660-4601	Adult; Male; Humans; Female; Sedentary Behavior; Obesity, Abdominal; Longitudinal Studies; Cross-Sectional Studies; Leisure Activities; Obesity; Exercise	2023-08-02	2023	2023-08-02		20	15	6501	All OA; Gold	Article	de Araújo, Maiara do Espírito Santo Cerqueira; de Almeida, Maria da Conceição Chagas; Matos, Sheila Maria Alvim; da Fonseca, Maria de Jesus Mendes; Pitanga, Cristiano Penas Seara; Pitanga, Francisco José Gondim	de Araújo, Maiara do Espírito Santo Cerqueira (Postgraduate Program in Rehabilitation Sciences, Multidisciplinary Institute for Rehabilitation and Health, Federal University of Bahia (UFBA), Salvador 40110-170, BA, Brazil;, pitanga@lognet.com.br); de Almeida, Maria da Conceição Chagas (Gonçalo Moniz Institute, Oswaldo Cruz Foundation, Salvador 40296-710, BA, Brazil;, conceicao.almeida@fiocruz.br)…	de Araújo, Maiara do Espírito Santo Cerqueira (Federal University of Bahia)	de Araújo, Maiara do Espírito Santo Cerqueira (Federal University of Bahia); de Almeida, Maria da Conceição Chagas (Oswaldo Cruz Foundation); Matos, Sheila Maria Alvim (Federal University of Bahia); da Fonseca, Maria de Jesus Mendes (Oswaldo Cruz Foundation); Pitanga, Cristiano Penas Seara (Universidade Católica de Salvador); Pitanga, Francisco José Gondim (Federal University of Bahia)	Federal University of Bahia; Oswaldo Cruz Foundation; Universidade Católica de Salvador	grid.8399.b; grid.418068.3; grid.442036.7	Salvador; Rio de Janeiro; Salvador	; ;	Brazil; Brazil; Brazil	National Council for Scientific and Technological Development; Financiadora de Estudos e Projetos		Brazil; Brazil			0	0				https://www.mdpi.com/1660-4601/20/15/6501/pdf?version=1690953487	https://app.dimensions.ai/details/publication/pub.1162978118	32 Biomedical and Clinical Sciences; 4206 Public Health; 42 Health Sciences; 3202 Clinical Sciences	Clinical Research; Obesity; Behavioral and Social Science; Prevention; Nutrition; Aging	Cancer; Metabolic and endocrine; Cardiovascular; Oral and gastrointestinal	3.1 Primary prevention interventions to modify behaviours or promote wellbeing
7788	pub.1149537812	10.3389/fnut.2022.874047	35923197	PMC9339713		Proposition of Cutoff Points for Anthropometric Indicators to Identify High Blood Pressure in Adolescents	Aim: To propose cutoff points for anthropometric indicators for high blood pressure (HBP) screening in adolescents and to identify, among these indicators, those more accurately for boys and girls. Methods: This cross-sectional study was carried out in the city of São José, SC, Brazil with 634 adolescents aged 14 to 19 years. Blood pressure levels were measured using a digital oscillometric sphyg…		This research was financed by the Coordenação de Aperfeiçoamento de Pessoal de Nível Superior - CAPES/PROEX (Brazil) - n° 23038.007266 - by the Graduate Program in Physical Education/UFSC.	Frontiers in Nutrition			Frontiers	2296-861X		2022-07-18	2022	2022-07-18		9		874047	All OA; Gold	Article	Borges, Leandro Lima; Gerage, Aline Mendes; Monteiro, Luciana Zaranza; Ulbrich, Anderson Zampier; Silva, Diego Augusto Santos	Borges, Leandro Lima (Sports Center, Federal University Santa Catarina, Florianópolis, Brazil); Gerage, Aline Mendes (Sports Center, Federal University Santa Catarina, Florianópolis, Brazil); Monteiro, Luciana Zaranza (University Center of “Distrito Federal”, Brasília, Brazil); Ulbrich, Anderson Zampier (Federal University of Parana, Curitiba, Brazil); Silva, Diego Augusto Santos (Sports Center, …	Silva, Diego Augusto Santos (Universidade Federal de Santa Catarina)	Borges, Leandro Lima (Universidade Federal de Santa Catarina); Gerage, Aline Mendes (Universidade Federal de Santa Catarina); Monteiro, Luciana Zaranza (University Center of “Distrito Federal”, Brasília, Brazil); Ulbrich, Anderson Zampier (Federal University of Paraná); Silva, Diego Augusto Santos (Universidade Federal de Santa Catarina)	Universidade Federal de Santa Catarina; Federal University of Paraná	grid.411237.2; grid.20736.30	Florianópolis; Curitiba	; Paraná	Brazil; Brazil	Coordenação de Aperfeicoamento de Pessoal de Nível Superior		Brazil			2	2			2	https://www.frontiersin.org/articles/10.3389/fnut.2022.874047/pdf	https://app.dimensions.ai/details/publication/pub.1149537812	32 Biomedical and Clinical Sciences; 3210 Nutrition and Dietetics	Obesity
7779	pub.1135789361	10.1590/1414-431x202010022	33656052	PMC7917711		Obesity as a predictive factor for chronic kidney disease in adults: systematic review and meta-analysis	Chronic kidney disease (CKD) is one of the main chronic diseases affecting the world population due to its high prevalence and increasing morbidity. Similarly, obesity gained the interest of the scientific community as it directly or indirectly increases mortality from cardiovascular causes, and its prevalence characterizes a pandemic. The objective of this study was to investigate obesity measur…	The authors thank the technical support of the Hospital de Clínicas de Porto Alegre and the Empresa Brasileira de Serviços Hospitalares.		Brazilian Journal of Medical and Biological Research			FapUNIFESP (SciELO)	0100-879X, 1414-431X	Adult; Glomerular Filtration Rate; Humans; Obesity; Prospective Studies; Renal Insufficiency, Chronic; Retrospective Studies; Risk Factors	2021	2021	2021		54	4	e10022	All OA; Gold	Article	Pinto, K.R.D.; Feckinghaus, C.M.; Hirakata, V.N.	Pinto, K.R.D. (Universidade Federal do Paraná, Complexo Hospital de Clínicas da Universidade Federal do Paraná, Curitiba, PR, Brasil, Complexo Hospital de Clínicas da Universidade Federal do Paraná, Universidade Federal do Paraná, Curitiba, PR, Brasil); Feckinghaus, C.M. (Universidade Federal do Paraná, Complexo Hospital de Clínicas da Universidade Federal do Paraná, Curitiba, PR, Brasil, Complex…	Pinto, K.R.D. (Federal University of Paraná)	Pinto, K.R.D. (Federal University of Paraná); Feckinghaus, C.M. (Federal University of Paraná); Hirakata, V.N. (Hospital de Clínicas de Porto Alegre)	Hospital de Clínicas de Porto Alegre; Federal University of Paraná	grid.414449.8; grid.20736.30	Porto Alegre; Curitiba	; Paraná	Brazil; Brazil	Hospital de Clínicas de Porto Alegre		Brazil			11	9	0.88	7.06	13	https://www.scielo.br/j/bjmbr/a/cBz9ssXCZWzq66LXT6TBzTC/?lang=en&format=pdf	https://app.dimensions.ai/details/publication/pub.1135789361	32 Biomedical and Clinical Sciences; 3202 Clinical Sciences	Kidney Disease; Obesity; Prevention; Nutrition	Renal and urogenital
7763	pub.1161129106	10.1590/0102-672020230041e1759	37729276	PMC10510373		BRAZILIAN MULTI-SOCIETY POSITION STATEMENT ON EMERGING BARIATRIC AND METABOLIC SURGICAL PROCEDURES	This Brazilian multi-society position statement on emerging bariatric and metabolic surgical procedures was issued by the Brazilian Society of Bariatric and Metabolic Surgery (SBCBM), the Brazilian College of Digestive Surgery (CBCD), and the Brazilian College of Surgeons (CBC). This document is the result of a Brazilian Emerging Surgeries Forum aimed at evaluating the results of surgeries that a…		Financial source: None	ABCD Arquivos Brasileiros de Cirurgia Digestiva (São Paulo)			FapUNIFESP (SciELO)	0102-6720, 2317-6326	Humans; Brazil; Diabetes Mellitus, Type 2; Bariatric Surgery; Bariatrics; Obesity; Gastric Bypass; Hypertension	2023	2023	2023		36		e1759	All OA; Gold	Article	Valezi, Antonio Carlos; Campos, Antonio Carlos Ligocki; Von Bahten, Luiz Carlos	Valezi, Antonio Carlos (Brazilian Society of Bariatric and Metabolic Surgery, São Paulo, SP, Brazil, Brazilian Society of Bariatric and Metabolic Surgery – São Paulo (SP), Brazil); Campos, Antonio Carlos Ligocki (Brazilian College of Digestive Surgery, São Paulo, SP, Brazil, Brazilian College of Digestive Surgery – São Paulo (SP), Brazil); Von Bahten, Luiz Carlos (Brazilian College of Surgeons, R…	Campos, Antonio Carlos Ligocki (Brazilian College of Digestive Surgery, São Paulo, SP, Brazil, Brazilian College of Digestive Surgery – São Paulo (SP), Brazil)	Valezi, Antonio Carlos (Brazilian Society of Bariatric and Metabolic Surgery, São Paulo, SP, Brazil, Brazilian Society of Bariatric and Metabolic Surgery – São Paulo (SP), Brazil); Campos, Antonio Carlos Ligocki (Brazilian College of Digestive Surgery, São Paulo, SP, Brazil, Brazilian College of Digestive Surgery – São Paulo (SP), Brazil); Von Bahten, Luiz Carlos (Colégio Brasileiro de Cirurgiões)	Colégio Brasileiro de Cirurgiões	grid.456566.2	Rio de Janeiro		Brazil						0	0				https://doi.org/10.1590/0102-672020230041e1759	https://app.dimensions.ai/details/publication/pub.1161129106	32 Biomedical and Clinical Sciences; 3202 Clinical Sciences	Obesity; Digestive Diseases; Prevention; Nutrition	Metabolic and endocrine; Cardiovascular	6.4 Surgery
7741	pub.1140752411	10.1590/1413-81232021269.2.31062019	34468675			Consumo de alimentos ultraprocessados e fatores associados em adultos: evidências do Inquérito ISACamp 2008-2009	The aim of the present study was to evaluate the consumption of ultra-processed (UP) foods and associated factors among adults. We used cross-sectional data on 947 adults from the 2008-2009 Campinas Health Survey. Food consumption data were collected using the 24-h dietary recall method and food items were classified according to NOVA classification based on the nature, extent and purpose of indu…			Ciência & Saúde Coletiva			FapUNIFESP (SciELO)	1413-8123, 1678-4561	Adult; Cross-Sectional Studies; Diet; Energy Intake; Fast Foods; Female; Food Handling; Health Surveys; Humans; Young Adult	2021	2021	2021		26	suppl 2	3815-3824	All OA; Gold	Article	Pereira, Mayara Gonçalves; de Assumpção, Daniela; de Azevedo Barros, Marilisa Berti; Zangirolani, Lia Thieme Oikawa	Pereira, Mayara Gonçalves (Curso de Nutrição, Universidade Federal de São Paulo (UNIFESP). R. Silva Jardim 136, Vila Mathias. 11015-020 Santos SP Brasil. mayaragpereira5@gmail.com, Universidade Federal de São Paulo, Santos, SP, Brazil, mayaragpereira5@gmail.com); de Assumpção, Daniela (Centro Colaborador em Análise de Situação de Saúde, Departamento de Saúde Coletiva, Faculdade de Ciências Médica…		Pereira, Mayara Gonçalves (Federal University of São Paulo); de Assumpção, Daniela (State University of Campinas); de Azevedo Barros, Marilisa Berti (State University of Campinas); Zangirolani, Lia Thieme Oikawa (Federal University of São Paulo)	Federal University of São Paulo; State University of Campinas	grid.411249.b; grid.411087.b	São Paulo; Campinas	;	Brazil; Brazil						2	2		0.94		http://www.scielo.br/j/csc/a/QXdZS77Sdrp7DgYjpzx7QQj/?lang=pt&format=pdf	https://app.dimensions.ai/details/publication/pub.1140752411	4206 Public Health; 42 Health Sciences	Prevention; Clinical Research; Nutrition	Stroke
7736	pub.1146312530	10.1177/02601060221080246	35293243			Nutritional and food education as a complementary treatment approach in severe obese individuals	Background: The treatment for obesity, specifically severe obesity, is a challenge for health professionals and services. It requires a multidisciplinary and holistic approach covering the complexity and difficulties of incorporating healthy habits to prevent associated diseases and mortality. Individual intervention's methods are not enough to change eating habits. Objective: To describe and inv…	We thank the Universidade Federal de Goiás and the Instituto Federal Goiano for their support.	Funding The author(s) disclosed receipt of the following financial support for the research, authorship, and/or publication of this article: This work was supported by the Economic and Social Research Council (ESRC), (grant number Grant ES/T008822/11 ).	Nutrition and Health			SAGE Publications	0260-1060, 2047-945X	Humans; Obesity, Morbid; Exercise; Obesity; Diet; Life Style	2022-03-16	2022	2022-03-16	2023-06	29	2	339-346	Closed	Article	Silveira, Erika Aparecida; Canheta, Andrea Batista; Noll, Matias; Rodrigues, Ana Paula Santos; de Oliveira, Cesar	Silveira, Erika Aparecida (Faculty of Medicine, Health Sciences Posgraduate Program, Universidade Federal Goiás, Goiania, Brazil; Department of Epidemiology & Public Health, Institute of Epidemiology & Health Care, University College London, London, UK); Canheta, Andrea Batista (Faculty of Medicine, Health Sciences Posgraduate Program, Universidade Federal Goiás, Goiania, Brazil); Noll, Matias (F…	Canheta, Andrea Batista (Universidade Federal de Goiás)	Silveira, Erika Aparecida (Universidade Federal de Goiás; University College London); Canheta, Andrea Batista (Universidade Federal de Goiás); Noll, Matias (Federal Institute Goiano, Ceres, Brazil); Rodrigues, Ana Paula Santos (Universidade Federal de Goiás); de Oliveira, Cesar (University College London)	Universidade Federal de Goiás; University College London	grid.411195.9; grid.83440.3b	Goiânia; London	;	Brazil; United Kingdom	Economic and Social Research Council	ICRP - International Cancer Research Partnership; cOAlition S; UKRI - UK Research and Innovation	United Kingdom	grant.9343153	ES/T008822/1	0	0					https://app.dimensions.ai/details/publication/pub.1146312530	32 Biomedical and Clinical Sciences; 3210 Nutrition and Dietetics	Basic Behavioral and Social Science; Obesity; Nutrition; Behavioral and Social Science; Prevention	Cancer; Stroke; Cardiovascular; Metabolic and endocrine; Oral and gastrointestinal	7.1 Individual care needs; 3.1 Primary prevention interventions to modify behaviours or promote wellbeing
7714	pub.1136448889	10.1007/s11695-021-05329-6	33725295			Vitamin D in the Preoperative and Postoperative Periods of Bariatric Surgery	ObjectiveTo evaluate the evolution of vitamin D levels (25OHD) in patients submitted to bariatric surgery.MethodsRetrospective study, conducted with patients submitted to bariatric surgery between 2013 and 2018, in a city in the Northeast of Brazil. The variations of 25OHD, weight, body mass index (BMI), and total lymphocyte count were analyzed and compared for preoperative and postoperative peri…	The English text of this paper has been revised by Sidney Pratt, Canadian, MAT (The Johns Hopkins University), RSAdip - TESL (Cambridge University).		Obesity Surgery			Springer Nature	0960-8923, 1708-0428	Adult; Bariatric Surgery; Body Mass Index; Brazil; Female; Humans; Male; Middle Aged; Obesity, Morbid; Postoperative Period; Retrospective Studies; Vitamin D; Vitamin D Deficiency	2021-03-16	2021	2021-03-16	2021-06	31	6	2723-2728	Closed	Article	dos Santos, Eryka M.; de Lima, Denise S. C.; Padilha, Bruna M.; Cabral, Poliana C.; do Nascimento, Luciana C. P.; Feitosa, Pedro H. F.; Ferraz, Álvaro A. B.	dos Santos, Eryka M. (Postgraduate Program in Surgery at the Federal University of Pernambuco (UFPE), Av. Prof. Moraes Rego, 1235 - Cidade Universitária, 50670-901, Recife, PE, Brazil); de Lima, Denise S. C. (Postgraduate Program in Nutrition at UFPE, Av. Prof. Moraes Rego, 1235 - Cidade Universitária, 50670-901, Recife, PE, Brazil); Padilha, Bruna M. (Postgraduate Program in Nutrition at UFPE, A…	dos Santos, Eryka M. (Federal University of Pernambuco)	dos Santos, Eryka M. (Federal University of Pernambuco); de Lima, Denise S. C. (Federal University of Pernambuco); Padilha, Bruna M. (Federal University of Pernambuco); Cabral, Poliana C. (Federal University of Pernambuco); do Nascimento, Luciana C. P. (Federal University of Paraíba); Feitosa, Pedro H. F. (Federal University of Pernambuco); Ferraz, Álvaro A. B. (Federal University of Pernambuco)	Federal University of Paraíba; Federal University of Pernambuco	grid.411216.1; grid.411227.3	João Pessoa; Recife	;	Brazil; Brazil						2	1		1.28			https://app.dimensions.ai/details/publication/pub.1136448889	32 Biomedical and Clinical Sciences; 3202 Clinical Sciences	Prevention; Nutrition	Oral and gastrointestinal
7709	pub.1156408423	10.1111/jmp.12640	36945132			Adiponectin levels in captive Owl Monkeys (Aotus sp.)	The mean serum value of adiponectin in captive Aotus sp. is 541.99 ng/mL ± 73.05. There is no influence of sex or age, but there is a moderate positive correlation between body weight and adiponectin levels in males.	ACKNOWLEDGMENTS A special thank you to our beloved Biologist Isabel Coelho Correa, who was essential for the accomplishment of this study and, while she was among us, taught us how to love and respect the Owl Monkeys. CONFLICT OF INTEREST STATEMENT The authors have no financial and personal relationships with people or organizations that could have inappropriately influenced his work.	The present work was carried out with the support of the Coordination for the Improvement of Higher Education Personnel ‐ Brazil (CAPES) ‐ Financing code 001.	Journal of Medical Primatology			Wiley	0047-2565, 1600-0684	Male; Animals; Aotidae; Adiponectin; Fabaceae	2023-03-21	2023	2023-03-21	2023-06	52	3	186-189	Closed	Article	de Souza Teixeira, André Luis; Silva, Welington Bandeira; Gouvêa, Liana Villela; Souza, Guilherme Nunes; Almosny, Nádia Regina Pereira; Alencar, Nayro Xavier	de Souza Teixeira, André Luis (Postgraduate Program in Veterinary Medicine (Clinic and Animal Reproduction), School of Veterinary Medicine, Federal Fluminense University, Rua Vital Brasil Filho no 64, Niterói, CEP 24320340, Brazil); Silva, Welington Bandeira (Brazilian National Primate Center/Evandro Chagas Institute, Rodovia BR 316, Km 07, Ananindeua, CEP 67030‐000, Brazil; Oswaldo Cruz Foundati…	de Souza Teixeira, André Luis (Fluminense Federal University)	de Souza Teixeira, André Luis (Fluminense Federal University); Silva, Welington Bandeira (Instituto Evandro Chagas; Oswaldo Cruz Foundation); Gouvêa, Liana Villela (Fluminense Federal University); Souza, Guilherme Nunes (Fluminense Federal University; Embrapa Dairy Cattle, Rua Eugenio do Nascimento, 610, Juiz de Fora, CEP 36038‐330, Brazil); Almosny, Nádia Regina Pereira (Fluminense Federal Unive…	Instituto Evandro Chagas; Fluminense Federal University; Oswaldo Cruz Foundation	grid.419134.a; grid.411173.1; grid.418068.3	Ananindeua; Niterói; Rio de Janeiro	; ;	Brazil; Brazil; Brazil	Coordenação de Aperfeicoamento de Pessoal de Nível Superior		Brazil			0	0					https://app.dimensions.ai/details/publication/pub.1156408423	3009 Veterinary Sciences; 30 Agricultural, Veterinary and Food Sciences
7702	pub.1147058619	10.1177/08901171221086951	35414246			Moderating Role of Physical Fitness in the Association Between TV Time and Adiposity Parameters in Adolescents	PURPOSE: To identify whether physical fitness (PF) components play a moderating role in the relationship between TV time and adiposity levels. DESIGN: Cross-sectional study. SETTING: Few studies have examined if different PF levels modify the association between TV time and adiposity in adolescents. Studies often focus on the isolated relationships between obesity and TV time, or obesity and PF l…		FundingThe author(s) disclosed receipt of the following financial support for the research, authorship, and/or publication of this article: This work was supported by a grant from the National Council of Technological and Scientific Development (CNPq), and Coordination of Improvement of Higher Level Personnel (CAPES).	American Journal of Health Promotion			SAGE Publications	0890-1171, 2168-6602	Adiposity; Adolescent; Body Mass Index; Cardiorespiratory Fitness; Cross-Sectional Studies; Female; Humans; Obesity; Physical Fitness; Waist Circumference	2022-04-12	2022	2022-04-12	2022-09	36	7	1104-1111	Closed	Article	da Costa, Náthalie; de C. Silveira, João F.; de B. Schneiders, Letícia; Sehn, Ana P.; Reuter, Éboni M.; Hobkirk, James P.; Carroll, Sean; Reuter, Cézane P.	da Costa, Náthalie (Department of Health Sciences, University of Santa Cruz do Sul, Santa Cruz do Sul, Rio Grande do Sul, Brazil); de C. Silveira, João F. (Graduate Program in Health Promotion, University of Santa Cruz do Sul, Santa Cruz do Sul, Rio Grande do Sul, Brazil; School of Life Sciences, University of Hull, Kingston upon Hull, UK); de B. Schneiders, Letícia (Graduate Program in Health Pr…		da Costa, Náthalie (University of Santa Cruz do Sul); de C. Silveira, João F. (University of Santa Cruz do Sul; University of Hull); de B. Schneiders, Letícia (University of Santa Cruz do Sul); Sehn, Ana P. (University of Santa Cruz do Sul); Reuter, Éboni M. (University of Santa Cruz do Sul); Hobkirk, James P. (University of Hull; University of Hull); Carroll, Sean (University of Hull; University…	University of Santa Cruz do Sul; University of Hull	grid.442060.4; grid.9481.4	Santa Cruz do Sul; Hull	; Kingston upon Hull	Brazil; United Kingdom	Coordenação de Aperfeicoamento de Pessoal de Nível Superior; National Council for Scientific and Technological Development		Brazil; Brazil			1	1			1		https://app.dimensions.ai/details/publication/pub.1147058619	4206 Public Health; 42 Health Sciences	Nutrition; Cardiovascular; Pediatric; Obesity; Clinical Research; Prevention	Metabolic and endocrine; Stroke; Cardiovascular; Cancer; Oral and gastrointestinal
7663	pub.1156335348	10.1590/0102-672020230002e1725	36946848	PMC10027068		DEPRESSIVE AND EATING DISORDERS IN PATIENTS POST-BARIATRIC SURGERY WITH WEIGHT REGAIN: A DESCRIPTIVE OBSERVATIONAL STUDY	BACKGROUND: Although bariatric surgery is today's gold standard treatment for obesity, weight regain affects the success rate of the procedure. Recent studies have identified psychiatric and neurological factors as possible causes. AIMS: The aim of this study was to evaluate the influence of psychiatric diseases on the outcome and long-term success of bariatric surgeries and find a weight regain …		Conflicts of interest: None. Financial source: None.	ABCD Arquivos Brasileiros de Cirurgia Digestiva (São Paulo)			FapUNIFESP (SciELO)	0102-6720, 2317-6326	Male; Humans; Female; Obesity, Morbid; Gastric Bypass; Weight Gain; Obesity; Bariatric Surgery; Binge-Eating Disorder; Retrospective Studies; Treatment Outcome; Gastrectomy	2023	2023	2023		36		e1725	All OA; Gold	Article	de Almeida Furtado, Thiago; Girundi, Marcelo Gomes; de Oliveira Chiari Campolina, Cláudio; Mafra, Sofia Cunha; de Oliveira, Alice Marina Osório; dos Santos, Maria Luiza Patrão Dias; Lopes, Sarah Ferreira; Freire, Mariana Alvarenga	de Almeida Furtado, Thiago (Nexa Clinics, Belo Horizonte, MG, Brazil, Nexa Clinics, Bariatric Surgery – Belo Horizonte (MG), Brazil); Girundi, Marcelo Gomes (Interdisciplinary Institute of Health and Obesity, Belo Horizonte, MG, Brazil, Interdisciplinary Institute of Health and Obesity, Bariatric Surgery – Belo Horizonte (MG), Brazil); de Oliveira Chiari Campolina, Cláudio (Nexa Clinics, Belo Hor…	Mafra, Sofia Cunha (Faculdade de Ciências Médicas de Minas Gerais)	de Almeida Furtado, Thiago (Nexa Clinics, Belo Horizonte, MG, Brazil, Nexa Clinics, Bariatric Surgery – Belo Horizonte (MG), Brazil); Girundi, Marcelo Gomes (Interdisciplinary Institute of Health and Obesity, Belo Horizonte, MG, Brazil, Interdisciplinary Institute of Health and Obesity, Bariatric Surgery – Belo Horizonte (MG), Brazil); de Oliveira Chiari Campolina, Cláudio (Nexa Clinics, Belo Hor…	Faculdade de Ciências Médicas de Minas Gerais	grid.419130.e	Belo Horizonte		Brazil						1	1				https://www.scielo.br/j/abcd/a/7L5sg4KgJ8QFZyPLBF6m87z/?lang=en&format=pdf	https://app.dimensions.ai/details/publication/pub.1156335348	32 Biomedical and Clinical Sciences; 3202 Clinical Sciences	Behavioral and Social Science; Mental Health; Prevention; Depression; Patient Safety; Nutrition; Obesity; Brain Disorders; Eating Disorders; Clinical Research	Stroke; Mental health; Metabolic and endocrine
7662	pub.1140752399	10.1590/1413-81232021269.2.24922019	34468677			Padrões alimentares de adolescentes e fatores associados: estudo longitudinal sobre comportamento sedentário, atividade física, alimentação e saúde dos adolescentes	The aim of the present study was to identify dietary patterns and associations with socioeconomic characteristics, lifestyle, nutritional status, lipid profile and inflammatory profile in adolescents. A cross-sectional study was conducted with a probabilistic sample using baseline data (2014) from the Longitudinal Study on Sedentary Behavior, Physical Activity, Eating Habits and Adolescent Health…			Ciência & Saúde Coletiva			FapUNIFESP (SciELO)	1413-8123, 1678-4561	Adolescent; Adolescent Behavior; Adolescent Health; Child; Cross-Sectional Studies; Diet; Exercise; Feeding Behavior; Health Behavior; Humans; Longitudinal Studies; Sedentary Behavior; Socioeconomic Factors	2021	2021	2021		26	suppl 2	3839-3851	All OA; Gold	Article	de Arruda Neta, Adélia da Costa Pereira; Steluti, Josiane; de Lima Ferreira, Flávia Emília Leite; de Farias, José Cazuza; Marchioni, Dirce Maria Lobo	de Arruda Neta, Adélia da Costa Pereira (Departamento de Nutrição, Faculdade de Saúde Pública, Universidade de São Paulo. Av. Dr. Arnaldo 715, Cerqueira César. 01246-904 São Paulo SP Brasil. adeliacpereira@gmail.com, Departamento de Nutrição, Faculdade de Saúde Pública, Universidade de São Paulo, São Paulo, SP, Brazil, adeliacpereira@gmail.com); Steluti, Josiane (Departamento de Políticas Pública…		de Arruda Neta, Adélia da Costa Pereira (Universidade de São Paulo); Steluti, Josiane (Federal University of São Paulo); de Lima Ferreira, Flávia Emília Leite (Federal University of Paraíba); de Farias, José Cazuza (Federal University of Paraíba); Marchioni, Dirce Maria Lobo (Universidade de São Paulo)	Federal University of Paraíba; Federal University of São Paulo; Universidade de São Paulo	grid.411216.1; grid.411249.b; grid.11899.38	João Pessoa; São Paulo; São Paulo	; ;	Brazil; Brazil; Brazil						4	4	0.72	1.89	1	http://www.scielo.br/j/csc/a/X6W9Y6gCZnCpf4WfVpjJsXM/?format=pdf&lang=pt	https://app.dimensions.ai/details/publication/pub.1140752399	4206 Public Health; 42 Health Sciences	Nutrition; Behavioral and Social Science; Prevention; Basic Behavioral and Social Science; Pediatric; Obesity	Oral and gastrointestinal; Cardiovascular; Metabolic and endocrine; Cancer; Stroke	3.1 Primary prevention interventions to modify behaviours or promote wellbeing
7654	pub.1137162681	10.20945/2359-3997000000351	33844897	PMC10065332		Correlation of overweight condition and obesity with mortality by COVID-19 in Brazil's state capitals	OBJECTIVE: To evaluate the correlation between the prevalence of overweight condition and obesity with mortality rates due to COVID-19 in Brazil's state capitals. METHODS: This is an ecological study, whose units of analysis were the 26 state capitals and the Federal District of Brazil. Prevalence was estimated by the results of the Vigilância de Fatores de Risco e Proteção para Doenças Crônicas …		Funding source: the study did not have funding.	Archives of Endocrinology and Metabolism			Archives of Endocrinology and Metabolism	2359-3997, 2359-4292	Brazil; COVID-19; Humans; Obesity; Overweight; SARS-CoV-2	2021-04-12	2021	2021-04-12	2021-04-12	65	3	386-391	All OA; Gold	Article	Carneiro, Raquel Alencastro Veiga Domingues; Hillesheim, Danúbia; Hallal, Ana Luiza Curi	Carneiro, Raquel Alencastro Veiga Domingues (Universidade Federal de Santa Catarina, Florianópolis, SC, Brasil, Universidade Federal de Santa Catarina, Florianópolis, SC, Brasil.); Hillesheim, Danúbia (Universidade Federal de Santa Catarina, Florianópolis, SC, Brasil, Universidade Federal de Santa Catarina, Florianópolis, SC, Brasil.); Hallal, Ana Luiza Curi (Universidade Federal de Santa Catarin…	Hillesheim, Danúbia (Universidade Federal de Santa Catarina)	Carneiro, Raquel Alencastro Veiga Domingues (Universidade Federal de Santa Catarina); Hillesheim, Danúbia (Universidade Federal de Santa Catarina); Hallal, Ana Luiza Curi (Universidade Federal de Santa Catarina)	Universidade Federal de Santa Catarina	grid.411237.2	Florianópolis		Brazil						6	4	0.81	2.83	9	https://www.scielo.br/j/aem/a/frXg9MHFpCQvDf6Qn6MXK5w/?lang=en&format=pdf	https://app.dimensions.ai/details/publication/pub.1137162681	32 Biomedical and Clinical Sciences; 4206 Public Health; 42 Health Sciences	Obesity; Prevention
7639	pub.1143755837	10.1109/embc46164.2021.9630346	34891775		978-1-7281-1179-7	Phenotypic Characterization of Chronic Kidney Patients Through Hierarchical Clustering	Chronic kidney disease is a major public health problem around the world and this disease early diagnosis is still a great challenge as it is asymptomatic in its early stages. Thus, in order to identify variables capable of assisting CKD diagnosis and monitoring, machine learning techniques and statistical analysis use has shown itself to be extremely promising. For this work, unsupervised machin…	To CAPES and FAPEMA, UFMA University Hospital and the adults who agreed to participate in the study.		Annual International Conference of the IEEE Engineering in Medicine and Biology Society (EMBC)	2021 43rd Annual International Conference of the IEEE Engineering in Medicine & Biology Society (EMBC)		Institute of Electrical and Electronics Engineers (IEEE)	1557-170X, 1558-4615, 2694-0604	Cluster Analysis; Humans; Kidney; Machine Learning; Renal Insufficiency, Chronic; Unsupervised Machine Learning	2021-11	2021		2021-11	00		2451-2454	Closed	Proceeding	Silva, Ronaldo S.; Pereira, Cindy L.; Melo, Naruna A. C.; Silva, Giovana C. S.; Sousa, Carlos M.; Sousa, Nilviane P. S.; Caneiro, Érika C. R. L.; Filho, Allan K. D. B.; Santana, Ewaldo E. C.	Silva, Ronaldo S. (Electrical Engineering Department, Biological Information Processing Lab, Federal University of Maranhão, São Luis, MA, Brazil); Pereira, Cindy L. (Electrical Engineering Department, Biological Information Processing Lab, Federal University of Maranhão, São Luis, MA, Brazil); Melo, Naruna A. C. (Electrical Engineering Department, Biological Information Processing Lab, Federal U…	Silva, Ronaldo S. (Federal University of Maranhão)	Silva, Ronaldo S. (Federal University of Maranhão); Pereira, Cindy L. (Federal University of Maranhão); Melo, Naruna A. C. (Federal University of Maranhão); Silva, Giovana C. S. (Federal University of Maranhão); Sousa, Carlos M. (Federal University of Maranhão); Sousa, Nilviane P. S. (Federal University of Maranhão); Caneiro, Érika C. R. L. (Federal University of Maranhão); Filho, Allan K. D. B. …	Federal University of Maranhão; Universidade Estadual do Maranhão	grid.411204.2; grid.459974.2	São Luís; São Luís	;	Brazil; Brazil	Coordenação de Aperfeicoamento de Pessoal de Nível Superior		Brazil			0	0		0			https://app.dimensions.ai/details/publication/pub.1143755837	32 Biomedical and Clinical Sciences; 3202 Clinical Sciences	Kidney Disease	Renal and urogenital; Generic health relevance	4.1 Discovery and preclinical testing of markers and technologies
7639	pub.1144738131	10.1590/1413-81232022271.30132020	35043901			Risco nutricional e cardiovascular em idosos quilombolas	This article aims to assess nutritional and cardiovascular disease (CVD) risk based on anthropometric measures among older persons living in Quilombola communities in the state of Maranhão, Brazil. We conducted a cross-sectional study with 205 older persons living in 11 Quilombola communities in Bequimão, Maranhão. Nutritional and CVD risk were estimated according to sex and age group based on an…	Aos idosos das comunidades quilombolas que participaram da pesquisa e as lideranças comunitárias. À Prefeitura Municipal de Bequimão, juntamente com a Secretaria de Assistência Social, às equipes da Estratégia da Família, e à UFMA pelo apoio logístico. Este projeto foi parcialmente financiado pela Fundação de Pesquisa do Estado Maranhão (FAPEMA, Edital universal) e Conselho Nacional de Desenvolvi…		Ciência & Saúde Coletiva			FapUNIFESP (SciELO)	1413-8123, 1678-4561	Aged; Aged, 80 and over; Brazil; Cardiovascular Diseases; Cross-Sectional Studies; Female; Humans; Male; Malnutrition; Prevalence; Risk Factors	2022-01	2022	2022-01	2022-01	27	01	219-230	All OA; Gold	Article	da Silva, Thalita Costa; Martins, Carlos; de Carvalho, Carolina Abreu; de Almeida Fonseca Viola, Poliana Cristina; dos Santos Rodrigues, Lívia; de Oliveira, Bruno Luciano Carneiro Alves	da Silva, Thalita Costa (Programa de Pós-Graduação em Saúde Coletiva, Universidade Federal do Maranhão. R. Barão de Itapary 155, Centro. 65020-070 São Luís MA Brasil. thalitacosta91@hotmail.com, Programa de Pós-Graduação em Saúde Coletiva, Universidade Federal do Maranhão, São Luís, MA, Brazil, thalitacosta91@hotmail.com); Martins, Carlos (Programa de Pós-Graduação em Saúde Coletiva, Universidade…		da Silva, Thalita Costa (Federal University of Maranhão); Martins, Carlos (Federal University of Maranhão); de Carvalho, Carolina Abreu (Federal University of Maranhão); de Almeida Fonseca Viola, Poliana Cristina (Federal University of Piauí); dos Santos Rodrigues, Lívia (Universidade de São Paulo); de Oliveira, Bruno Luciano Carneiro Alves (Federal University of Maranhão)	Universidade de São Paulo; Federal University of Piauí; Federal University of Maranhão	grid.11899.38; grid.412380.c; grid.411204.2	São Paulo; Teresina; São Luís	; ;	Brazil; Brazil; Brazil	Coordenação de Aperfeicoamento de Pessoal de Nível Superior; National Council for Scientific and Technological Development		Brazil; Brazil			1	1				https://www.scielo.br/j/csc/a/jxfp8SbnLhHVLYJppDYPrtC/?lang=pt&format=pdf	https://app.dimensions.ai/details/publication/pub.1144738131	4206 Public Health; 42 Health Sciences	Cardiovascular; Prevention; Nutrition; Aging; Heart Disease	Cardiovascular	2.4 Surveillance and distribution; 7.1 Individual care needs
7632	pub.1148084811	10.1080/07315724.2022.2056773	35604811			Chia Flour (Salvia hispanica L.) Intake Does Not Affect Weight Loss and Lipid Profile but Improve Systolic Blood Pressure Control in Obesity	BACKGROUND: Obesity is an epidemic, multifactorial and difficult-to-control disease, besides being a risk factor for cardiovascular diseases. Among the multiple intervention proposals, the addition of chia in meals has been considered due to its composition and possible effects on weight loss and cardiovascular parameters. OBJECTIVE: We evaluate the influence of chia flour (Salvia hispanica L.) i…	To the Food Analysis and Processing Laboratory (LAPAL), Clinical Analysis Laboratory of the Faculty of Pharmacy (LACFAR) and Nutritional Evaluation Laboratory (LANUTRI) for their support and partnership.	This work was supported by the Fundação de Amparo à Pesquisa do Estado do Rio de Janeiro – FAPERJ under Grant No. E-26/103.026/2012.	Journal of the American Nutrition Association			Taylor & Francis	2769-7061, 2769-707X	Adult; Humans; Female; Salvia hispanica; Blood Pressure; Flour; Salvia; Seeds; Obesity; Weight Loss; Lipids	2022-05-23	2022	2022-05-23	2023-05-19	42	4	403-410	Closed	Article	Quaresma, Laura Sampaio; de Oliveira Siais, Leysimar; Grangeiro, Érika Duarte; Rosado, Eliane Lopes	Quaresma, Laura Sampaio (Departament of Nutrition and Dietetics, Nutrition Institute Josué de Castro, Federal University of Rio de Janeiro, Rio de Janeiro, RJ, Brazil); de Oliveira Siais, Leysimar (Departament of Nutrition and Dietetics, Nutrition Institute Josué de Castro, Federal University of Rio de Janeiro, Rio de Janeiro, RJ, Brazil); Grangeiro, Érika Duarte (Departament of Nutrition and Die…	Quaresma, Laura Sampaio (Federal University of Rio de Janeiro)	Quaresma, Laura Sampaio (Federal University of Rio de Janeiro); de Oliveira Siais, Leysimar (Federal University of Rio de Janeiro); Grangeiro, Érika Duarte (Federal University of Rio de Janeiro); Rosado, Eliane Lopes (Federal University of Rio de Janeiro)	Federal University of Rio de Janeiro	grid.8536.8	Rio de Janeiro		Brazil	Fundação Carlos Chagas Filho de Amparo à Pesquisa do Estado do Rio de Janeiro		Brazil			1	1					https://app.dimensions.ai/details/publication/pub.1148084811	32 Biomedical and Clinical Sciences; 3210 Nutrition and Dietetics	Obesity; Nutrition; Clinical Trials and Supportive Activities; Prevention; Cardiovascular; Clinical Research	Cardiovascular; Oral and gastrointestinal
7625	pub.1163827944	10.1590/1413-81232023289.15882022	37672455			Social inequities in the food retail patterns around schools in Recife, Brazil	This study aimed to describe the community food environment surrounding schools and its association with territorial socio-environmental vulnerability in the city with the highest intraurban social inequity index in Brazil. METHODS: this ecological observational study includes data on the presence and type of food retail in a 400 m buffer surrounding public and private schools in Recife. We have …		This study was financed in part by the Coordenação de Aperfeiçoamento de Pessoal de Nível Superior - Brasil (CAPES) - Finance Code 001. It is also part of the academic products from the productivity grant (312979/2021-5) from the Brazilian Conselho Nacional de Desenvolvimento Científico e Tecnológico (CNPq). Financing This study was financed in part by the Coordenação de Aperfeiçoamento de Pessoa…	Ciência & Saúde Coletiva				1413-8123, 1678-4561	Humans; Brazil; Schools; Factor Analysis, Statistical; Food; Marketing	2023-09	2023	2023-09	2023-09	28	09	2665-2675	All OA; Gold	Article	Clark, Sabrina Gomes Ferreira; Mendes, Larissa Loures; Honório, Olivia Souza; Oliveira, Juliana Souza; Canuto, Raquel	Clark, Sabrina Gomes Ferreira (Universidade Federal de Pernambuco. Av. Professor Moraes Rego 1.235. 50670-901 Recife PR Brasil. sabrina.ferreira@ufpe.br, Universidade Federal de Pernambuco, Recife, PR, Brazil, sabrina.ferreira@ufpe.br); Mendes, Larissa Loures (Universidade Federal de Minas Gerais. Belo Horizonte MG Brasil., Universidade Federal de Minas Gerais, Belo Horizonte, MG, Brazil); Honóri…		Clark, Sabrina Gomes Ferreira (Federal University of Pernambuco); Mendes, Larissa Loures (Universidade Federal de Minas Gerais); Honório, Olivia Souza (Universidade Federal de Ouro Preto); Oliveira, Juliana Souza (Federal University of Pernambuco); Canuto, Raquel (Federal University of Pernambuco; Federal University of Rio Grande do Sul)	Universidade Federal de Minas Gerais; Federal University of Pernambuco; Federal University of Rio Grande do Sul; Universidade Federal de Ouro Preto	grid.8430.f; grid.411227.3; grid.8532.c; grid.411213.4	Belo Horizonte; Recife; Porto Alegre; Ouro Preto	Minas Gerais; ; Rio Grande do Sul;	Brazil; Brazil; Brazil; Brazil	Coordenação de Aperfeicoamento de Pessoal de Nível Superior; National Council for Scientific and Technological Development		Brazil; Brazil			0	0				https://www.scielo.br/j/csc/a/Jhz56KB7dbwSFGwsYgnpxXs/?lang=en&format=pdf	https://app.dimensions.ai/details/publication/pub.1163827944	4206 Public Health; 42 Health Sciences	Basic Behavioral and Social Science; Behavioral and Social Science; Prevention
7617	pub.1163040530	10.1590/1516-3180.2022.0643.r1.010623	37556682	PMC10403194		Comparison of nutritional status and growth curves of children and adolescents in the city of Goiânia, Goiás: cross-sectional study	BACKGROUND: Nutritional status and growth curves can affect cognitive development, increase the risk of infection, and contribute to the development of chronic diseases. Its etiology is related to food, socioeconomic, and maternal conditions. However, to date, no data on these parameters exist in the state of Goiás, Brazil. OBJECTIVE: To compare the nutritional status and growth curves of childre…		Sources of funding: None	Sao Paulo Medical Journal			FapUNIFESP (SciELO)	1516-3180, 1806-9460	Male; Humans; Child; Female; Adolescent; Nutritional Status; Brazil; Cross-Sectional Studies; Body Mass Index; Overweight	2024	2024	2024		142	2	e2022643	All OA; Gold	Article	Alves, Rafael Ribeiro; Baptista, Tadeu; Marques, Vitor Alves; da Silva, Weder Alves; Silva, Marcelo Henrique; de Assis Teles Santos, Douglas; Vieira, Carlos Alexandre	Alves, Rafael Ribeiro (Universidade Federal de Goiás, School of Medicine, Goiânia, GO, Brazil, MSc. PhD Student, Postgraduate Program in Health Sciences, School of Medicine, Universidade Federal de Goiás (UFG) (UFG), Goiânia (GO), Brazil.); Baptista, Tadeu (Universidade Federal do Rio Grande do Norte, Physical Education Department, Natal, RN, Brazil, PhD. Associate Professor, Physical Education D…	Alves, Rafael Ribeiro (Universidade Federal de Goiás)	Alves, Rafael Ribeiro (Universidade Federal de Goiás); Baptista, Tadeu (Federal University of Rio Grande do Norte); Marques, Vitor Alves (Universidade Federal de Goiás); da Silva, Weder Alves (Universidade Evangélica de Goiás, Goiânia, GO, Brazil, MSc. PhD Student, Postgraduate Program in Human Movement and Rehabilitation, Universidade Evangélica de Goiás (UniEVANGÉLICA), Goiânia (GO), Brazil.); …	Federal University of Rio Grande do Norte; Universidade Federal de Goiás	grid.411233.6; grid.411195.9	Natal; Goiânia	;	Brazil; Brazil						0	0			1	https://www.scielo.br/j/spmj/a/sHhXcMQB66fg8vrKR5nZwjK/?lang=en&format=pdf	https://app.dimensions.ai/details/publication/pub.1163040530	32 Biomedical and Clinical Sciences; 4206 Public Health; 42 Health Sciences; 3210 Nutrition and Dietetics	Nutrition; Obesity; Infectious Diseases; Pediatric
7614	pub.1145839263	10.1055/s-0042-1742682	35213908	PMC10032054		Prevalence of Depression in Pregnant Women with Bariatric Surgery History and Associated Factors	OBJECTIVE: To analyze the prevalence and factors associated with depressive symptoms among Brazilian pregnant women with history of bariatric surgery (BS). METHODS: This is a cohort study with 247 women who got pregnant after BS. Based on data collection via Google Form, the recruitment of participants occurred in Facebook groups for 13 months. All of them answered a form with Informed Consent, a…			Revista Brasileira de Ginecologia e Obstetrícia			Thieme	0100-7203, 1806-9339	Anxiety; Bariatric Surgery; Cohort Studies; Depression; Female; Humans; Pregnancy; Pregnancy Complications; Pregnant Women; Prevalence; Risk Factors	2022-02-25	2022	2022-02-25	2022-02	44	02	109-117	All OA; Gold	Article	da Rocha, Andréa Christina Nowak; da Cunha, Ana Cristina Barros; da Silva, Jaqueline Ferreira	da Rocha, Andréa Christina Nowak (Professional Master's Program in Perinatal Health, Maternidade Escola da UFRJ (ME-UFRJ), Rio de Janeiro, RJ, Brazil); da Cunha, Ana Cristina Barros (Professional Master's Program in Perinatal Health, ME-UFRJ; Postgraduate Program in Psychology, Instituto de Psicologia da UFRJ, Rio de Janeiro, RJ, Brazil); da Silva, Jaqueline Ferreira (Institute of Psychology, UFR…	da Rocha, Andréa Christina Nowak (Federal University of Rio de Janeiro)	da Rocha, Andréa Christina Nowak (Federal University of Rio de Janeiro); da Cunha, Ana Cristina Barros (Professional Master's Program in Perinatal Health, ME-UFRJ; Postgraduate Program in Psychology, Instituto de Psicologia da UFRJ, Rio de Janeiro, RJ, Brazil); da Silva, Jaqueline Ferreira (Federal University of Rio de Janeiro)	Federal University of Rio de Janeiro	grid.8536.8	Rio de Janeiro		Brazil						1	1				http://www.thieme-connect.de/products/ejournals/pdf/10.1055/s-0042-1742682.pdf	https://app.dimensions.ai/details/publication/pub.1145839263	3215 Reproductive Medicine; 4204 Midwifery; 32 Biomedical and Clinical Sciences; 42 Health Sciences	Behavioral and Social Science; Prevention; Brain Disorders; Depression; Pediatric; Clinical Research; Mental Health	Mental health	2.3 Psychological, social and economic factors
7596	pub.1143908390	10.1590/1806-9282.20210773	34909902			Morbidities and medications used by practicing nurses during the climacteric	OBJECTIVE: This study aimed to identify the morbidities and medications used by nurses practicing in São Paulo, Brazil, during the climacteric period to raise awareness and contribute to future preventive health measures in this population. METHODS: A descriptive, cross-sectional study of 218 nurses aged 46-65 years based on data collected between January 2018 and July 2019 using a self-administe…	The authors thank the technical staff of the Faculdade de Ciências Médicas da Santa Casa de São Paulo – São Paulo (SP), Brazil.		Revista da Associação Médica Brasileira			FapUNIFESP (SciELO)	0104-4230, 1806-9282	Brazil; Climacteric; Cross-Sectional Studies; Female; Humans; Menopause; Middle Aged; Morbidity	2021-11	2021	2021-11	2021-11	67	11	1706-1711	All OA; Gold	Article	Beneventi, Maria Cristina Tani; Lima, Sônia Maria Rolim Rosa	Beneventi, Maria Cristina Tani (Faculdade de Ciências Médicas, São Paulo, SP, Brazil, Santa Casa de São Paulo, Faculdade de Ciências Médicas – São Paulo (SP), Brazil.); Lima, Sônia Maria Rolim Rosa (Faculdade de Ciências Médicas, Departamento de Obstetrícia, São Paulo, SP, Brazil, Santa Casa de São Paulo, Faculdade de Ciências Médicas, Departamento de Obstetrícia e Ginecologia – São Paulo (SP), B…	Beneventi, Maria Cristina Tani (Faculdade de Ciências Médicas da Santa Casa de São Paulo)	Beneventi, Maria Cristina Tani (Faculdade de Ciências Médicas da Santa Casa de São Paulo); Lima, Sônia Maria Rolim Rosa (State University of Campinas)	Faculdade de Ciências Médicas da Santa Casa de São Paulo; State University of Campinas	grid.419014.9; grid.411087.b	São Paulo; Campinas	;	Brazil; Brazil						0	0		0		https://www.scielo.br/j/ramb/a/kdkLSJ3kVCSS6FrgsPhhfdH/?lang=en&format=pdf	https://app.dimensions.ai/details/publication/pub.1143908390	4203 Health Services and Systems; 32 Biomedical and Clinical Sciences; 3202 Clinical Sciences; 42 Health Sciences	Cardiovascular; Heart Disease; Prevention; Mental Health; Clinical Research; Diabetes; Aging	Cardiovascular
7588	pub.1134389569	10.1016/j.pmedr.2021.101313	33604235	PMC7876564		Is food environment associated with body mass index, overweight and obesity? A study with adults and elderly subjects from southern Brazil	The purpose of this article was to investigate the association of food environment variables with Body Mass Index (BMI), excess weight and obesity. This was a cross-sectional study determining the presence or absence of food establishments within a 100-m buffer zone from each sampled household. Individuals aged 18 years and older living in the urban area of Rio Grande, RS State, Brazil, in 2016, …	The authors are grateful to Prof. Carolina Larrosa de Oliveira and to the student Flórence Pedrussi Kikuti from the Geoprocessing Training Course of the Federal Institute of Education, Science and Technology of Rio Grande do Sul - Rio Grande Campus, for their support in the georeferencing section of this study. RGP was granted a scholarship from the Brazilian Coordination of Higher Education Pers…		Preventive Medicine Reports			Elsevier	2211-3355		2021-01-07	2021	2021-01-07	2021-03	21		101313	All OA; Gold	Article	Paulitsch, Renata G.; Dumith, Samuel C.	Paulitsch, Renata G. (Graduate Program in Health Sciences, Federal University of Rio Grande, 102 Visconde de Paranaguá St., Room 418, 96203-900 Rio Grande, RS, Brazil); Dumith, Samuel C. (Graduate Program in Health Sciences, Federal University of Rio Grande, 102 Visconde de Paranaguá St., Room 418, 96203-900 Rio Grande, RS, Brazil; Graduate Program in Public Health, Federal University of Rio Gran…	Paulitsch, Renata G. (Federal University Foundation of Rio Grande)	Paulitsch, Renata G. (Federal University Foundation of Rio Grande); Dumith, Samuel C. (Federal University Foundation of Rio Grande; Federal University Foundation of Rio Grande)	Federal University Foundation of Rio Grande	grid.411598.0	Rio Grande		Brazil	National Council for Scientific and Technological Development; Coordenação de Aperfeicoamento de Pessoal de Nível Superior		Brazil; Brazil			8	8	1.76	3.78	1	https://doi.org/10.1016/j.pmedr.2021.101313	https://app.dimensions.ai/details/publication/pub.1134389569	4206 Public Health; 42 Health Sciences	Nutrition; Prevention; Obesity; Clinical Research; Aging	Metabolic and endocrine; Stroke; Cancer; Oral and gastrointestinal; Cardiovascular
7581	pub.1152864231	10.26633/rpsp.2022.203	36415786	PMC9673613		Risk factors for intensive care unit admission and death from COVID-19 in fully vaccinated patients hospitalized for severe COVID-19, Brazil, 2021–2022	Objectives: To assess factors associated with admission to an intensive care unit (ICU) and death from coronavirus disease 2019 (COVID-19) in fully vaccinated patients with severe COVID-19 in Brazil and the association between ICU admission and death from COVID-19. Methods: This was retrospective study of patients hospitalized for COVID-19 from February 12, 2021 to January 10, 2022 across Brazil …	This study was sponsored in part by the Coordenação de Aperfeiçoamento de Pessoal de Nível Superior—Brasil (CAPES). We thank all health professionals in Brazil’s public health system for their work in the country’s response to the COVID-19 pandemic, and for their collection of primary epidemiological surveillance data.		BULL PAN AM HEALTH ORGAN			Pan American Health Organization	1020-4989, 1680-5348		2022-11-18	2022	2022-11-18	2022-11-18	46		e203	All OA; Gold	Article	Houvèssou, Gbènankpon M.; Vargas, Pedro C.G.; Jacques, Nadège; Leventhal, Daniel G.P.	Houvèssou, Gbènankpon M. (Post-graduate Program in Epidemiology, Federal University of Pelotas, Pelotas, Brazil, Post-graduate Program in Epidemiology, Federal University of Pelotas, Pelotas, Brazil.); Vargas, Pedro C.G. (School of Medicine, Federal University of Pelotas, Pelotas, Brazil, School of Medicine, Federal University of Pelotas, Pelotas, Brazil); Jacques, Nadège (Center for Haitian Stud…	Houvèssou, Gbènankpon M. (Universidade Federal de Pelotas)	Houvèssou, Gbènankpon M. (Universidade Federal de Pelotas); Vargas, Pedro C.G. (Universidade Federal de Pelotas); Jacques, Nadège (Center for Haitian Studies, Miami FL, United States of America, Center for Haitian Studies, Miami FL, United States of America); Leventhal, Daniel G.P. (Universidade Federal de Pelotas)	Universidade Federal de Pelotas	grid.411221.5	Pelotas		Brazil	Coordenação de Aperfeicoamento de Pessoal de Nível Superior		Brazil			0	0			7	https://iris.paho.org/bitstream/10665.2/56706/1/v46e2032022.pdf	https://app.dimensions.ai/details/publication/pub.1152864231	4206 Public Health; 42 Health Sciences
7580	pub.1147771417	10.1111/jch.14480	35543312	PMC9180336		Body mass index is superior to other body adiposity indexes in predicting incident hypertension in a highly admixed sample after 10‐year follow‐up: The Baependi Heart Study	Hypertension is the leading cause of overall mortality in low- and middle-income countries. In Brazil, there is paucity of data on the determinants of incident hypertension and related risk factors. We aimed to determine the incidence of hypertension in a sample from the Brazilian population and investigate possible relationships with body adiposity indexes. We assessed risk factors associated wi…	ACKNOWLEDGEMENTS The authors are grateful to the participants and staff for data collection in the Baependi Heart Study. The current research was supported by grants from São Paulo Research Foundation (FAPESP). This work was supported in part by grant NIH/NHLBI (R01HL141881). ROSA FF received a master&#x27;s scholarship from the Coordenação de Aperfeiçoamento de Pessoal de Nível Superior, Brazil …		Journal of Clinical Hypertension			Wiley	1559-4564, 1559-4572, 1524-6175, 1751-7176	Adiposity; Adult; Blood Pressure; Body Mass Index; Female; Humans; Hypertension; Male; Middle Aged; Obesity; Risk Factors; Waist Circumference	2022-05-11	2022	2022-05-11	2022-06	24	6	731-737	All OA; Gold	Article	de Oliveira, Camila Maciel; da Rosa, Francielle França; Alvim, Rafael Oliveira; Mourão, Carlos Alberto; Bacells, Mercedes; Liu, Chunyu; Pavani, Jessica; Capasso, Robson; Dias, Fernando Augusto Lavezzo; Krieger, José Eduardo; Pereira, Alexandre Costa	de Oliveira, Camila Maciel (School of Medicine, Stanford University, Stanford, USA; Laboratory of Genetics and Molecular Cardiology, Heart Institute (InCor), University of São Paulo Medical School, São Paulo, Brazil; Department of Integrative Medicine, Federal University of Parana, Curitiba, PR, Brazil); da Rosa, Francielle França (Postgraduate Program in Physiology, Federal University of Paraná …	de Oliveira, Camila Maciel (Stanford University; Universidade de São Paulo; Hospital das Clínicas da Faculdade de Medicina da Universidade de São Paulo; Federal University of Paraná)	de Oliveira, Camila Maciel (Stanford University; Universidade de São Paulo; Hospital das Clínicas da Faculdade de Medicina da Universidade de São Paulo; Federal University of Paraná); da Rosa, Francielle França (Federal University of Paraná); Alvim, Rafael Oliveira (Federal University of Amazonas); Mourão, Carlos Alberto (Universidade Federal de Juiz de Fora); Bacells, Mercedes (Massachusetts Ins…	Framingham Heart Study; Universidade Federal de Juiz de Fora; Pontificia Universidad Católica de Chile; Universidade de São Paulo; Hospital das Clínicas da Faculdade de Medicina da Universidade de São Paulo; Federal University of Amazonas; Boston University; Federal University of Paraná; Stanford University; Massachusetts Institute of Technology	grid.510954.c; grid.411198.4; grid.7870.8; grid.11899.38; grid.411074.7; grid.411181.c; grid.189504.1; grid.20736.30; grid.168010.e; grid.116068.8	Framingham; Juiz de Fora; Santiago; São Paulo; São Paulo; Manaus; Boston; Curitiba; Stanford; Cambridge	Massachusetts; ; Región Metropolitana de Santiago; ; ; ; Massachusetts; Paraná; California; Massachusetts	United States; Brazil; Chile; Brazil; Brazil; Brazil; United States; Brazil; United States; United States	São Paulo Research Foundation; Coordenação de Aperfeicoamento de Pessoal de Nível Superior; National Heart Lung and Blood Institute	US Federal Funders; NIH - National Institutes of Health; ICRP - International Cancer Research Partnership	Brazil; Brazil; United States	grant.8384597	R01HL141881	0	0			1	https://doi.org/10.1111/jch.14480	https://app.dimensions.ai/details/publication/pub.1147771417	3205 Medical Biochemistry and Metabolomics; 32 Biomedical and Clinical Sciences; 3201 Cardiovascular Medicine and Haematology; 3202 Clinical Sciences	Cardiovascular; Patient Safety; Hypertension; Aging; Heart Disease; Obesity; Clinical Research; Nutrition; Prevention	Cardiovascular	2.1 Biological and endogenous factors
7567	pub.1148816629	10.1590/1413-81232022277.11752021	35730852			Proposta metodológica para avaliação da insegurança alimentar sob a ótica de suas múltiplas dimensões	The aim of this study was to develop a methodological proposal for the assessment of food and nutritional insecurity (FNiS) in adults and older adults (Vigi-FNiS). The proposal was developed using data from the BRAZUCA Natal survey, a cross-sectional study with 411 people living in Natal in the state of Rio Grande do Norte, Brazil. The association between sociodemographic, health and nutrition va…		Coordenação de Aperfeiçoamento de Pessoal de Nível Superior - Brasil (CAPES) - Código de Financiamento 001, e Conselho Nacional de Desenvolvimento Científico e Tecnológico (CNPq) - Edital Universal processo número 431053/2016-2. Financiamento Coordenação de Aperfeiçoamento de Pessoal de Nível Superior - Brasil (CAPES) - Código de Financiamento 001, e Conselho Nacional de Desenvolvimento Científic…	Ciência & Saúde Coletiva			FapUNIFESP (SciELO)	1413-8123, 1678-4561	Aged; Breakfast; Cross-Sectional Studies; Female; Food Insecurity; Food Supply; Humans; Meals; Nutritional Status	2022-07	2022	2022	2022-07	27	7	2855-2866	All OA; Gold	Article	de Araújo Cabral, Natália Louise; Pequeno, Nila Patrícia Freire; Roncalli, Angelo Giuseppe; Marchioni, Dirce Maria Lobo; Lima, Severina Carla Vieira Cunha; de Oliveira Lyra, Clélia	de Araújo Cabral, Natália Louise (Programa de Pós-Graduação em Saúde Coletiva, Centro de Ciências da Saúde, Universidade Federal do Rio Grande do Norte (UFRN). R. General Cordeiro de Faria s/n, Petrópolis. 59012-570 Natal RN Brasil. natalia.louise@ifsertao-pe.edu.br, Programa de Pós-Graduação em Saúde Coletiva, Centro de Ciências da Saúde, Universidade Federal do Rio Grande do Norte, Natal, RN, B…		de Araújo Cabral, Natália Louise (Federal University of Rio Grande do Norte); Pequeno, Nila Patrícia Freire (Federal University of Rio Grande do Norte); Roncalli, Angelo Giuseppe (Federal University of Rio Grande do Norte); Marchioni, Dirce Maria Lobo (Universidade de São Paulo); Lima, Severina Carla Vieira Cunha (Federal University of Rio Grande do Norte); de Oliveira Lyra, Clélia (Federal Unive…	Federal University of Rio Grande do Norte; Universidade de São Paulo	grid.411233.6; grid.11899.38	Natal; São Paulo	;	Brazil; Brazil	National Council for Scientific and Technological Development; Coordenação de Aperfeicoamento de Pessoal de Nível Superior		Brazil; Brazil			1	1				https://www.scielo.br/j/csc/a/rwkNJ7c8shZkc45MQF633mf/?lang=pt&format=pdf	https://app.dimensions.ai/details/publication/pub.1148816629	4206 Public Health; 42 Health Sciences	Nutrition; Behavioral and Social Science	Generic health relevance
7553	pub.1148101005	10.31744/einstein_journal/2022ao5587	35649051	PMC9126608		Effects of topiramate, bupropion and naltrexone isolated or combined on subcutaneous adipose tissue in obese rats	OBJECTIVE: To evaluate the effects of combining topiramate, bupropion and naltrexone in obesity-induced rats on their weight and subcutaneous adipose tissue. METHODS: A total of 40 male Wistar rats were induced to obesity for 8 weeks and the animals were divided into 8 groups: Ctr - control, G0 - Sham, G1 - oral saline solution (1.0mL/day), G2 - topiramate (20.0mg/kg) and bupropion (5.0mg/kg), G3…			Einstein (São Paulo)			Sociedade Beneficente Israelita Brasileira Hospital Albert Einstein	1679-4508, 2317-6385	Animals; Bupropion; Humans; Male; Naltrexone; Obesity; Rats; Rats, Wistar; Subcutaneous Fat; Topiramate	2022-05-30	2022	2022-05-30	2022	20		eao5587	All OA; Gold	Article	Scudeler, Monica Alhadas; Morreale, Stephania; Doretto-Silva, Lorena; Petri, Giuliana; dos Santos, José Francisco Ramos; Nassis, Cristina; de Toledo Correa, Olga Maria; Veridiano, Juliana Mora	Scudeler, Monica Alhadas (Centro Universitário FMABC, Santo André, SP, Brazil, Centro Universitário FMABC, Santo André, SP, Brazil.); Morreale, Stephania (Centro Universitário FMABC, Santo André, SP, Brazil, Centro Universitário FMABC, Santo André, SP, Brazil.); Doretto-Silva, Lorena (Centro Universitário FMABC, Santo André, SP, Brazil, Centro Universitário FMABC, Santo André, SP, Brazil.); Petri…	Veridiano, Juliana Mora (Faculdade de Medicina do ABC)	Scudeler, Monica Alhadas (Faculdade de Medicina do ABC); Morreale, Stephania (Faculdade de Medicina do ABC); Doretto-Silva, Lorena (Faculdade de Medicina do ABC); Petri, Giuliana (Faculdade de Medicina do ABC); dos Santos, José Francisco Ramos (Faculdade de Medicina do ABC); Nassis, Cristina (Faculdade de Medicina do ABC); de Toledo Correa, Olga Maria (Faculdade de Medicina do ABC); Veridiano, Ju…	Faculdade de Medicina do ABC	grid.419034.b	Santo André		Brazil						1	1			1	https://journal.einstein.br/wp-content/uploads/articles_xml/2317-6385-eins-20-eAO5587/2317-6385-eins-20-eAO5587.pdf	https://app.dimensions.ai/details/publication/pub.1148101005	3009 Veterinary Sciences; 30 Agricultural, Veterinary and Food Sciences; 32 Biomedical and Clinical Sciences	Obesity		5.1 Pharmaceuticals
7549	pub.1146223846	10.1590/0102-311x00055621	35293517			Behavioral risk factors for noncommunicable diseases associated with depression and suicide risk in adolescence	Noncommunicable diseases (NCDs) and mental disorders cooccur in adulthood, which is why their determinants and common risk factors should be addressed at an early age. Therefore, we estimated the association of the major risk factors for NCDs with depression and suicide risk by structural equation modeling considering pathways triggered by social vulnerability or mediated by obesity. This populat…	This work was supported by the Brazilian Ministry of Health/Department of Science and Technology (DECIT), Maranhão State Research Foundation (FAPEMA), São Paulo State Research Foundation (FAPESP), Brazilian National Research Council (CNPq), and Brazilian Graduate Studies Coordinating Board (CAPES).		Cadernos de Saúde Pública			FapUNIFESP (SciELO)	0102-311X, 1678-4464	Adolescent; Adult; Brazil; Depression; Female; Humans; Noncommunicable Diseases; Risk Factors; Suicide	2022	2022	2022		38	2	e00055621	All OA; Gold	Article	Barbosa, Janaina Maiana Abreu; Ribeiro, Cecilia Claudia Costa; Batista, Rosangela Fernandes Lucena; Brondani, Mario Augusto; Simões, Vanda Maria Ferreira; Bettiol, Heloisa; Barbieri, Marco Antônio; Coelho, Sâmia Jamile Damous Duailibe de Aguiar Carneiro; Silva, Antonio Augusto Moura da	Barbosa, Janaina Maiana Abreu (Universidade Federal do Maranhão, São Luís, Brasil.); Ribeiro, Cecilia Claudia Costa (Universidade Federal do Maranhão, São Luís, Brasil.); Batista, Rosangela Fernandes Lucena (Universidade Federal do Maranhão, São Luís, Brasil.); Brondani, Mario Augusto (University of British Columbia, Vancouver, Canada.); Simões, Vanda Maria Ferreira (Universidade Federal do Maran…		Barbosa, Janaina Maiana Abreu (Federal University of Maranhão); Ribeiro, Cecilia Claudia Costa (Federal University of Maranhão); Batista, Rosangela Fernandes Lucena (Federal University of Maranhão); Brondani, Mario Augusto (University of British Columbia); Simões, Vanda Maria Ferreira (Federal University of Maranhão); Bettiol, Heloisa (Universidade de São Paulo); Barbieri, Marco Antônio (Universi…	University of British Columbia; Federal University of Maranhão; Universidade de São Paulo	grid.17091.3e; grid.411204.2; grid.11899.38	Vancouver; São Luís; São Paulo	British Columbia; ;	Canada; Brazil; Brazil	São Paulo Research Foundation; National Council for Scientific and Technological Development; Coordenação de Aperfeicoamento de Pessoal de Nível Superior		Brazil; Brazil; Brazil			1	1				https://www.scielo.br/j/csp/a/z66tyxvSWjC99mtsh3xZmcN/?lang=en&format=pdf	https://app.dimensions.ai/details/publication/pub.1146223846	4206 Public Health; 42 Health Sciences	Obesity; Clinical Research; Prevention; Nutrition; Suicide; Mental Health; Depression; Behavioral and Social Science; Substance Misuse; Brain Disorders; Pediatric	Stroke; Mental health	2.3 Psychological, social and economic factors
7546	pub.1160772620	10.1590/0102-672020230030e1748	37466568	PMC10356000		LAPAROSCOPIC BARIATRIC SURGERY IN ADOLESCENTS: EARLY AND FIVE- YEAR CLINICAL AND LABORATORY ASSESSMENT	BACKGROUND: Obesity has reached epidemic proportions among adolescents. Methods, such as bariatric surgery, have become the most effective treatment for patients with classes III and IV obesity. AIM: To evaluate weight loss, comorbidity remission, and long-term results of bariatric surgery in adolescents. METHODS: Study with adolescent patients undergoing bariatric surgery, evaluating laboratory …		Financial source: None	ABCD Arquivos Brasileiros de Cirurgia Digestiva (São Paulo)			FapUNIFESP (SciELO)	0102-6720, 2317-6326	Humans; Adolescent; Diabetes Mellitus, Type 2; Follow-Up Studies; Hypercholesterolemia; Bariatric Surgery; Obesity; Treatment Outcome; Hypertension; Weight Loss; Laparoscopy; Obesity, Morbid; Retrospective Studies	2023	2023	2023		36		e1748	All OA; Gold	Article	Gottardi, Lorena; Tinoco, Augusto; Alberti, Luiz Ronaldo	Gottardi, Lorena (Hospital São José do Avaí, Surgery Unit, Itaperuna, RJ, Brazil, Hospital São José do Avaí, Surgery Unit – Itaperuna (RJ), Brazil); Tinoco, Augusto (Hospital São José do Avaí, Surgery Unit, Itaperuna, RJ, Brazil, Hospital São José do Avaí, Surgery Unit – Itaperuna (RJ), Brazil); Alberti, Luiz Ronaldo (Santa Casa de Misericórdia, Belo Horizonte, BH, Brazil, Santa Casa de Misericór…	Gottardi, Lorena (Hospital São José do Avaí)	Gottardi, Lorena (Hospital São José do Avaí); Tinoco, Augusto (Hospital São José do Avaí); Alberti, Luiz Ronaldo (Grupo Santa Casa de Belo Horizonte)	Grupo Santa Casa de Belo Horizonte; Hospital São José do Avaí	grid.477816.b; grid.490186.2	Belo Horizonte; Itaperuna	;	Brazil; Brazil						0	0				https://www.scielo.br/j/abcd/a/WhHHswR6f6zqVZ8Cw9x9tbr/?lang=en&format=pdf	https://app.dimensions.ai/details/publication/pub.1160772620	32 Biomedical and Clinical Sciences; 3202 Clinical Sciences	Digestive Diseases; Prevention; Clinical Research; Obesity; Cardiovascular; Nutrition; Diabetes; Pediatric	Metabolic and endocrine; Cardiovascular
7535	pub.1138448307	10.1590/1413-81232021265.17622019	34076123			Atividade física na adolescência e maturidade sexual: uma revisão sistemática	The objective was to ve rify the association between sexual maturation and physical activity during adolescence. A systematic review of articles published between 2008 and 2018 was conducted using the following databases: PubMed/Medline, SciELO, Web of Science, Scopus, Lilacs, and BVS Adolec Brasil. The following descriptors and keywords were used in English and Portuguese: adolescent, sexual mat…	O presente trabalho foi realizado com apoio da Coordenação de Aperfeiçoamento de Pessoal de Nível Superior-Brasil (CAPES). Agradecemos ao Programa de Pós-Graduação Mestrado Acadêmico em Ciências da Saúde da Universidade Federal de São João del-Rei, Campus Centro-Oeste Dona Lindu, Divinópolis, Minas Gerais. This study was supported by the Coordination of Improvement of Higher Education Personnel (…		Ciência & Saúde Coletiva			FapUNIFESP (SciELO)	1413-8123, 1678-4561	Adolescent; Brazil; Exercise; Humans; Sedentary Behavior; Surveys and Questionnaires	2021-05	2021	2021-05	2021-05	26	5	1823-1832	All OA; Gold	Article	Campos, Cezenário Gonçalves; de Moura Carlos, Fabiangelo; Muniz, Luciene Aparecida; Bila, Wendell Costa; de Oliveira Damasceno, Vinícius; Romano, Márcia Christina Caetano; Lamounier, Joel Alves	Campos, Cezenário Gonçalves (Universidade Federal de São João del-Rei, Programa de Pós-Graduação em Ciências da Saúde, Divinópolis, MG, 35501-296, Brasil, cezenario@yahoo.com.br, Programa de Pós-Graduação em Ciências da Saúde, Universidade Federal de São João del-Rei. Rua Sebastião Gonçalves Coelho 400, Chanadour. 35501-296 Divinópolis MG Brasil. cezenario@yahoo.com.br); de Moura Carlos, Fabiange…		Campos, Cezenário Gonçalves (Federal University of São João del-Rei); de Moura Carlos, Fabiangelo (Federal University of São João del-Rei); Muniz, Luciene Aparecida (Federal University of São João del-Rei); Bila, Wendell Costa (Federal University of São João del-Rei); de Oliveira Damasceno, Vinícius (Federal University of Pernambuco); Romano, Márcia Christina Caetano (Federal University of São Jo…	Federal University of São João del-Rei; Universidade Federal de Minas Gerais; Federal University of Pernambuco	grid.428481.3; grid.8430.f; grid.411227.3	São João del Rei; Belo Horizonte; Recife	; Minas Gerais;	Brazil; Brazil; Brazil	Coordenação de Aperfeicoamento de Pessoal de Nível Superior		Brazil			1	1		0.47		https://www.scielo.br/j/csc/a/xk4PJ9CHWr7zbbMm5QCpsyf/?lang=pt&format=pdf	https://app.dimensions.ai/details/publication/pub.1138448307	4206 Public Health; 42 Health Sciences	Adolescent Sexual Activity; Pediatric
7523	pub.1148589469	10.3390/ijerph19127052	35742300	PMC9223201		Correlation between Anxiety Symptoms and Perception of Quality of Life in Women with More Than 24 Months after Undergoing Bariatric Surgery	Purpose: To analyze the correlation between anxiety symptoms and perceived quality of life in women more than 24 months after undergoing bariatric surgery. Methods: Cross-sectional, descriptive and analytical study, carried out with women who underwent bariatric surgery after at least 24 months. To assess the level of anxiety symptoms, the Beck Inventory was used and to assess the perception of q…		This research received no external funding and The APC was funded by PROPESP/UFPA.	International Journal of Environmental Research and Public Health		Jordi Fernández-Castro, Fermín Martínez-Zaragoza	MDPI	1661-7827, 1660-4601	Anxiety; Bariatric Surgery; Cross-Sectional Studies; Depression; Female; Humans; Perception; Quality of Life; Weight Gain	2022-06-09	2022	2022-06-09		19	12	7052	All OA; Gold	Article	Kikuchi, Jeane Lorena Dias; de Lima Carvalhal, Manuela Maria; da Silva Costa, Ana Paula; Santa Brígida Vasconcelos, Jairisson Augusto; Paracampo, Carla Cristina Paiva; Gomes, Daniela Lopes	Kikuchi, Jeane Lorena Dias (Postgraduate Program in Neuroscience and Behavior, Federal University of Pará, Belém 66075-110, PA, Brazil;, cparacampo@gmail.com, (C.C.P.P.);, danielagomes@ufpa.br, (D.L.G.)); de Lima Carvalhal, Manuela Maria (Faculty of Nutrition, Federal University of Pará, Belém 66075-110, PA, Brazil;, manuela.carvalhall@gmail.com, (M.M.d.L.C.);, apsilvacosta97@gmail.com, (A.P.d.S.…	Kikuchi, Jeane Lorena Dias (Federal University of Para)	Kikuchi, Jeane Lorena Dias (Federal University of Para); de Lima Carvalhal, Manuela Maria (Federal University of Para); da Silva Costa, Ana Paula (Federal University of Para); Santa Brígida Vasconcelos, Jairisson Augusto (Federal University of Para); Paracampo, Carla Cristina Paiva (Federal University of Para); Gomes, Daniela Lopes (Federal University of Para)	Federal University of Para	grid.271300.7	Belém		Brazil						0	0				https://www.mdpi.com/1660-4601/19/12/7052/pdf?version=1654751204	https://app.dimensions.ai/details/publication/pub.1148589469	32 Biomedical and Clinical Sciences; 3202 Clinical Sciences; 42 Health Sciences	Prevention; Patient Safety; Mental Health; Clinical Research; Behavioral and Social Science		7.1 Individual care needs
7518	pub.1149764620	10.1080/13561820.2022.2085677	35880767			Self-efficacy among health professionals to manage therapeutic groups of patients with obesity: Scale development and validity evidences	Health professionals have to be confident to manage therapeutic groups of patients with obesity considering the potential of such approach to organize and provide health care. This study aimed to validate the scale of self-efficacy among health professionals to manage therapeutic groups of patients with obesity. Items were developed by an interprofessional group based on theoretical references on…	We would like to thank all experts and health professionals who participated in each of the five steps of this research.	This work was supported by the Brazilian National Council for Scientific and Technological Development (CNPq grant 421840/2018-8) and the Unified Scholarship Program for Support and Training of Undergraduate Students of the University of São Paulo (PUB-2019-3138, PUB-2020-1815). Funding agencies had no role on the study design, conduct, data analysis, or decision to publish the present findings.	Journal of Interprofessional Care			Taylor & Francis	1356-1820, 1469-9567	Humans; Self Efficacy; Surveys and Questionnaires; Interprofessional Relations; Health Personnel; Delivery of Health Care; Psychometrics; Reproducibility of Results	2022-07-26	2022	2022-07-26	2023-05-04	37	3	418-427	Closed	Article	Santos, Thanise Sabrina Souza; Victor, Jhessica Campos; Dias, Gabriela Ribeiro; de Moura Balbino, Agatha Cosmo; Jaime, Patrícia Constante; Lourenço, Bárbara Hatzlhoffer	Santos, Thanise Sabrina Souza (Research Group on Nutrition Interventions, Department of Nutrition, Nursing School, Universidade Federal de Minas Gerais, Belo Horizonte, Brazil; Department of Nutrition, School of Public Health, University of São Paulo, São Paulo, Brazil); Victor, Jhessica Campos (Department of Nutrition, School of Public Health, University of São Paulo, São Paulo, Brazil); Dias, G…	Lourenço, Bárbara Hatzlhoffer (Universidade de São Paulo)	Santos, Thanise Sabrina Souza (Universidade Federal de Minas Gerais; Universidade de São Paulo); Victor, Jhessica Campos (Universidade de São Paulo); Dias, Gabriela Ribeiro (Universidade de São Paulo); de Moura Balbino, Agatha Cosmo (Universidade de São Paulo); Jaime, Patrícia Constante (Universidade de São Paulo); Lourenço, Bárbara Hatzlhoffer (Universidade de São Paulo)	Universidade de São Paulo; Universidade Federal de Minas Gerais	grid.11899.38; grid.8430.f	São Paulo; Belo Horizonte	; Minas Gerais	Brazil; Brazil	National Council for Scientific and Technological Development		Brazil			0	0					https://app.dimensions.ai/details/publication/pub.1149764620	4203 Health Services and Systems; 42 Health Sciences	Prevention; Obesity; Clinical Research		7.1 Individual care needs
7512	pub.1149450450	10.1590/0102-311x00164321	35857956			Comparison of sampling designs from the two editions of the Brazilian National Health Survey, 2013 and 2019	Our objective is to describe the differences in the sampling plans of the two editions of the Brazilian National Health Survey (PNS 2013 and 2019) and to evaluate how the changes affected the coefficient of variation (CV) and the design effect (Deff) of some estimated indicators. Variables from different parts of the questionnaire were analyzed to cover proportions with different magnitudes. The …	We would like to thank the reviewers for the detailed review and new suggestions. To the Department of Health Surveillance, Brazilian Ministry of Health (TED 18/2019) for the financing.		Cadernos de Saúde Pública			FapUNIFESP (SciELO)	0102-311X, 1678-4464	Brazil; Cluster Analysis; Health Surveys; Humans; Obesity; Sample Size	2022	2022	2022		38	Suppl 1	e00164321	All OA; Gold	Article	Souza Júnior, Paulo Roberto Borges de; Szwarcwald, Celia Landmann; Almeida, Wanessa da Silva de; Damacena, Giseli Nogueira; Pedroso, Marcel de Moraes; Sousa, Carlos Augusto Moreira de; Morais, Igor da Silva; Saldanha, Raphael de Freitas; Lima, Jefferson; Stopa, Sheila Rizzato	Souza Júnior, Paulo Roberto Borges de (Instituto de Comunicação e Informação Científica e Tecnológica em Saúde, Fundação Oswaldo Cruz, Rio de Janeiro, Brasil.); Szwarcwald, Celia Landmann (Instituto de Comunicação e Informação Científica e Tecnológica em Saúde, Fundação Oswaldo Cruz, Rio de Janeiro, Brasil.); Almeida, Wanessa da Silva de (Instituto de Comunicação e Informação Científica e Tecnoló…		Souza Júnior, Paulo Roberto Borges de (Oswaldo Cruz Foundation); Szwarcwald, Celia Landmann (Oswaldo Cruz Foundation); Almeida, Wanessa da Silva de (Oswaldo Cruz Foundation); Damacena, Giseli Nogueira (Oswaldo Cruz Foundation); Pedroso, Marcel de Moraes (Oswaldo Cruz Foundation); Sousa, Carlos Augusto Moreira de (Oswaldo Cruz Foundation); Morais, Igor da Silva (Oswaldo Cruz Foundation); Saldanha,…	Ministry of Health; Oswaldo Cruz Foundation	grid.414596.b; grid.418068.3	Salvador; Rio de Janeiro	;	Brazil; Brazil						4	4				https://www.scielo.br/j/csp/a/fnwTvZZmDhTh4GLT3FG8DNQ/?lang=en&format=pdf	https://app.dimensions.ai/details/publication/pub.1149450450	4206 Public Health; 42 Health Sciences
7511	pub.1158002826	10.1590/1413-81232023285.13482022	37194877			Medicamentos para artrite reumatoide fornecidos pelo Sistema Único de Saúde em 2019 no Brasil: estudo de coorte	This study analyzes supply characteristics and factors associated with the treatment of rheumatoid arthritis in Brazil, with a focus on disease course-modifying biological drugs (bioDMARDs). A retrospective study was conducted with secondary data from the Outpatient Information System of the Unified Health System. Patients aged 16 years or older who were treated in 2019 were eligible. The analyse…			Ciência & Saúde Coletiva			FapUNIFESP (SciELO)	1413-8123, 1678-4561	Humans; Female; Male; Cohort Studies; Retrospective Studies; Antirheumatic Agents; Brazil; Arthritis, Rheumatoid	2023-05	2023	2023-05	2023-05	28	05	1443-1456	All OA; Gold	Article	Oliveira, Ana Liani Beisl; Lima, Elisangela Costa; Campos, Mônica; Luiza, Vera Lucia	Oliveira, Ana Liani Beisl (Escola Nacional de Saúde Pública, Fundação Oswaldo Cruz. R. Leopoldo Bulhões 1480, Manguinhos. 21041-210 Rio de Janeiro RJ Brasil. analiani18@gmail.com, Escola Nacional de Saúde Pública, Fundação Oswaldo Cruz, Rio de Janeiro, RJ, Brazil, analiani18@gmail.com); Lima, Elisangela Costa (Universidade Federal do Rio de Janeiro. Rio de Janeiro RJ Brasil., Universidade Federal…		Oliveira, Ana Liani Beisl (Oswaldo Cruz Foundation); Lima, Elisangela Costa (Federal University of Rio de Janeiro); Campos, Mônica (Oswaldo Cruz Foundation); Luiza, Vera Lucia (Oswaldo Cruz Foundation)	Federal University of Rio de Janeiro; Oswaldo Cruz Foundation	grid.8536.8; grid.418068.3	Rio de Janeiro; Rio de Janeiro	;	Brazil; Brazil						0	0				https://www.scielo.br/j/csc/a/6c9Q6QgWHWqV7TcBJMvGbJd/?lang=pt&format=pdf	https://app.dimensions.ai/details/publication/pub.1158002826	4206 Public Health; 42 Health Sciences	Arthritis; Aging; Clinical Research; Autoimmune Disease	Inflammatory and immune system	6.1 Pharmaceuticals
7505	pub.1146086690	10.3390/nu14051079	35268054	PMC8912625		Factors Associated with Overweight and Obesity in Adults from Rio Branco, Acre in the Western Brazilian Amazon	This study aimed to assess factors associated with overweight and obesity in adults from Rio Branco, Acre, in the western Brazilian Amazon. This is a cross-sectional, population-based study conducted in Rio Branco, which used data on individuals aged 18 years or older collected by the 2019 National Health Survey. Software R version 4.0.5 was used to estimate the prevalence of overweight and obesi…		This research and APC were funded by the Brazilian Ministry of Health (MoH) as well as the National Council for Scientific and Technological Development (CNPq) (grant number 439701/2018-0) by Public Notice CNPq/MS/SAS/DAB/CGAN No. 26/2018.	Nutrients		María-José Castro	MDPI	2072-6643	Adolescent; Adult; Cross-Sectional Studies; Female; Humans; Hypertension; Obesity; Overweight; Sedentary Behavior	2022-03-04	2022	2022-03-04		14	5	1079	All OA; Gold	Article	de Moura Magalhães Lima, Yara; Martins, Fernanda Andrade; Ramalho, Alanderson Alves	de Moura Magalhães Lima, Yara (Postgraduate Program in Public Health, Federal University of Acre, Rio Branco 69920-900, AC, Brazil;, yara.moura@sou.ufac.br); Martins, Fernanda Andrade (Center for Health Sciences and Sports, Federal University of Acre, Rio Branco 69920-900, AC, Brazil;, fernanda.martins@ufac.br); Ramalho, Alanderson Alves (Postgraduate Program in Public Health, Federal University …	Ramalho, Alanderson Alves (Universidade Federal do Acre)	de Moura Magalhães Lima, Yara (Universidade Federal do Acre); Martins, Fernanda Andrade (Universidade Federal do Acre); Ramalho, Alanderson Alves (Universidade Federal do Acre)	Universidade Federal do Acre	grid.412369.b	Rio Branco		Brazil	National Council for Scientific and Technological Development		Brazil			1	1				https://www.mdpi.com/2072-6643/14/5/1079/pdf?version=1646372622	https://app.dimensions.ai/details/publication/pub.1146086690	32 Biomedical and Clinical Sciences; 4206 Public Health; 42 Health Sciences	Prevention; Obesity; Clinical Research	Cancer; Cardiovascular; Stroke; Metabolic and endocrine; Oral and gastrointestinal
7492	pub.1160561541	10.1590/1984-0462/2024/42/2022113	37436241	PMC10332432		Body mass index and abdominal waist values are related to increased cardiometabolic risk in schoolchildren aged five to ten years	OBJECTIVE: To evaluate the frequency of obesity and cardiometabolic risk in schoolchildren under ten years old. METHODS: This is a cross-sectional study with schoolchildren (n=639) aged five to ten years in a municipally of southern of Brazil. The cardiometabolic risk was calculated from values of body mass index (BMI), waist circumference (WC), diastolic (DBP) and systolic blood pressure (SBP), …	The authors are immensely grateful to schoolchildren and their parents for participating in this research.	The study received financial support of Fundação Araucária (Grant, no 16/2016). Funding The study received financial support of Fundação Araucária (Grant, no 16/2016).	Revista Paulista de Pediatria			FapUNIFESP (SciELO)	0103-0582, 1984-0462	Male; Female; Humans; Child; Body Mass Index; Risk Factors; Cross-Sectional Studies; Cardiovascular Diseases; Cholesterol, HDL; Obesity; Waist Circumference; Triglycerides; Blood Pressure	2024	2024	2024		42		e2022113	All OA; Gold	Article	Oliveira, Maria de Fatima de; da Silva Carvalho, Ariana Rodrigues; Siqueira, Bruna Schumaker; de Almeida, Bruna Emília Mareco; Viera, Claudia Silveira; Machineski, Gicelle Galvan; de Oliveira Toso, Beatriz Rosana Gonsalves; Grassiolli, Sabrina	Oliveira, Maria de Fatima de (Colégio Estadual Jardim Consolata, Cascavel, PR, Brazil., Colégio Estadual Jardim Consolata, Cascavel, PR, Brazil); da Silva Carvalho, Ariana Rodrigues (Universidade Estadual do Oeste do Paraná, Cascavel, PR, Brazil., Universidade Estadual do Oeste do Paraná, Cascavel, PR, Brazil); Siqueira, Bruna Schumaker (Universidade Estadual do Oeste do Paraná, Cascavel, PR, Bra…	Grassiolli, Sabrina (State University of West Paraná)	Oliveira, Maria de Fatima de (Colégio Estadual Jardim Consolata, Cascavel, PR, Brazil., Colégio Estadual Jardim Consolata, Cascavel, PR, Brazil); da Silva Carvalho, Ariana Rodrigues (State University of West Paraná); Siqueira, Bruna Schumaker (State University of West Paraná); de Almeida, Bruna Emília Mareco (Hospital São Lucas, Cascavel, PR, Brazil., Hospital São Lucas, Cascavel, PR, Brazil); Vi…	State University of West Paraná	grid.441662.3	Cascavel		Brazil	Fundação Araucária		Brazil			0	0				https://www.scielo.br/j/rpp/a/yTtcXDsg8PM4phzXTgzKXfG/?lang=en&format=pdf	https://app.dimensions.ai/details/publication/pub.1160561541	4206 Public Health; 32 Biomedical and Clinical Sciences; 3210 Nutrition and Dietetics; 42 Health Sciences	Nutrition; Aging; Diabetes; Prevention; Obesity; Cardiovascular	Metabolic and endocrine; Cardiovascular	2.1 Biological and endogenous factors
7488	pub.1146763154	10.1097/md.0000000000028991	35356905			Hypertension in Quilombola children and adolescents	ABSTRACT: To determine the prevalence of prehypertension (PH) and hypertension (AH) in quilombola children and adolescents, as well as to analyze sociodemographic, behavioral, and health characteristics.Prevalence study conducted in random samples of quilombola children and adolescents from 06 to 19 years of age, in remaining quilombo communities in Cachoeira-Bahia. Identification, sociodemograph…			Medicine			Wolters Kluwer	0025-7974, 1536-5964	Adolescent; Adult; Blood Pressure; Body Mass Index; Child; Humans; Hypertension; Male; Overweight; Prehypertension; Prevalence; Risk Factors; Waist Circumference; Waist-Height Ratio	2022-03-18	2022	2022-03-18	2022-03-18	101	11	e28991	All OA; Gold	Article	de Jesus, Viviane Silva; da Conceição Nascimento Costa, Maria; de Camargo, Climene Laura; Trad, Leny Alves Bomfim; Nery, Joilda Silva	de Jesus, Viviane Silva (Institute of Collective Health at the Federal University of Bahia (ISC-UFBA), Salvador, Bahia, Brazil,; Faculty of Medicine, Pitágoras Campus, Eunápolis (FMPE), Eunápolis, Bahia, Brazil,); da Conceição Nascimento Costa, Maria (Institute of Collective Health at the Federal University of Bahia (ISC-UFBA), Salvador, Bahia, Brazil,); de Camargo, Climene Laura (Post-Graduate P…	de Jesus, Viviane Silva (Federal University of Bahia; Faculty of Medicine, Pitágoras Campus, Eunápolis (FMPE), Eunápolis, Bahia, Brazil,)	de Jesus, Viviane Silva (Federal University of Bahia; Faculty of Medicine, Pitágoras Campus, Eunápolis (FMPE), Eunápolis, Bahia, Brazil,); da Conceição Nascimento Costa, Maria (Federal University of Bahia); de Camargo, Climene Laura (Federal University of Bahia); Trad, Leny Alves Bomfim (Federal University of Bahia); Nery, Joilda Silva (Federal University of Bahia)	Federal University of Bahia	grid.8399.b	Salvador		Brazil						2	2			3	https://doi.org/10.1097/md.0000000000028991	https://app.dimensions.ai/details/publication/pub.1146763154	32 Biomedical and Clinical Sciences; 3202 Clinical Sciences	Cardiovascular; Mind and Body; Nutrition; Clinical Research; Pediatric; Prevention; Obesity	Cardiovascular
7472	pub.1141291990	10.3390/medicina57090995	34577918	PMC8472676		Bariatric Surgery: Late Outcomes in Patients Who Reduced Comorbidities at Early Follow-Up	Backgroundand Objectives: In severe obesity, a relevant weight loss can promote the reduction of comorbidities, such as systemic arterial hypertension (SAH), dyslipidemia, and diabetes mellitus (DM2). Bariatric surgery (BS) has been an essential resource in the therapy of this disease with a short-term reduction of cardiometabolic risk (CR). This study aimed to evaluate the reduction of factors a…		This research was funded by the Higher Education Personnel Improvement Coordination (CAPES, Brazil) nº 1793619.	Medicina		Sjaak Pouwels, Chetan Parmar, Yitka Graham, Dharmanand Ramnarain	MDPI	1010-660X, 1648-9144	Adult; Bariatric Surgery; Diabetes Mellitus, Type 2; Female; Follow-Up Studies; Gastric Bypass; Humans; Middle Aged; Obesity, Morbid; Retrospective Studies; Treatment Outcome; Young Adult	2021-09-21	2021	2021-09-21		57	9	995	All OA; Gold	Article	de Almeida, Rebeca Rocha; Aidar, Felipe J.; de Souza, Márcia Ferreira Cândido; Oliveira, Victor Batista; Oliveira, Joselina Luzia Menezes; Baumworcel, Leonardo; Pereira, Larissa Monteiro Costa; de Oliveira, Larissa Marina Santana Mendonça; Costa, Jamille Oliveira; Rocha, Raysa Manuelle Santos; Barreto-Filho, José Augusto Soares; Neves, Eduardo Borba; Díaz-de-Durana, Alfonso López; Silva, José Rod…	de Almeida, Rebeca Rocha (Graduate Program in Health Sciences, Federal University of Sergipe (UFS), Aracaju 49060-676, Sergipe, Brazil;, vbo.nutri@gmail.com, (V.B.O.);, joselinamenezes@gmail.com, (J.L.M.O.);, larissa_monteiroo@hotmail.com, (L.M.C.P.);, nutrilarissamarina@gmail.com, (L.M.S.M.d.O.);, jamillenutri@gmail.com, (J.O.C.);, ysamanu@hotmail.com, (R.M.S.R.);, joseaugusto.se@gmail.com, (J.A…	de Almeida, Rebeca Rocha (Universidade Federal de Sergipe; Graduate Program in Health Sciences, Federal University of Sergipe (UFS), Aracaju 49060-676, Sergipe, Brazil;, vbo.nutri@gmail.com, (V.B.O.);, joselinamenezes@gmail.com, (J.L.M.O.);, larissa_monteiroo@hotmail.com, (L.M.C.P.);, nutrilarissamarina@gmail.com, (L.M.S.M.d.O.);, jamillenutri@gmail.com, (J.O.C.);, ysamanu@hotmail.com, (R.M.S.R.)…	de Almeida, Rebeca Rocha (Universidade Federal de Sergipe; Graduate Program in Health Sciences, Federal University of Sergipe (UFS), Aracaju 49060-676, Sergipe, Brazil;, vbo.nutri@gmail.com, (V.B.O.);, joselinamenezes@gmail.com, (J.L.M.O.);, larissa_monteiroo@hotmail.com, (L.M.C.P.);, nutrilarissamarina@gmail.com, (L.M.S.M.d.O.);, jamillenutri@gmail.com, (J.O.C.);, ysamanu@hotmail.com, (R.M.S.R.)…	Federal University of Technology – Paraná; Universidade Federal de Sergipe; Technical University of Madrid; Universidade Tiradentes	grid.474682.b; grid.411252.1; grid.5690.a; grid.442005.7	Curitiba; Aracaju; Madrid; Aracaju	; ; ;	Brazil; Brazil; Spain; Brazil	Coordenação de Aperfeicoamento de Pessoal de Nível Superior		Brazil			2	2	0.25	1.28	1	https://www.mdpi.com/1648-9144/57/9/995/pdf?version=1632452638	https://app.dimensions.ai/details/publication/pub.1141291990	32 Biomedical and Clinical Sciences; 3202 Clinical Sciences	Nutrition; Obesity; Prevention; Clinical Research; Patient Safety		6.4 Surgery
7471	pub.1120590009	10.1590/1980-549720190049	31460664			Prevalências de obesidade em zonas rurais e urbanas no Brasil: Pesquisa Nacional de Saúde, 2013	OBJECTIVE: To investigate the role of the domiciliary situation in the prevalence of general and abdominal obesity through the National Health Survey of 2013. METHODOLOGY: General obesity (body mass index ≥ 30 kg/m2) and abdominal obesity (waist circumference ≥ 102 cm in men and ≥ 88 cm in women) in rural and urban areas were described according to sex and macroregion. Crude and adjusted Poisson …			Revista Brasileira de Epidemiologia			FapUNIFESP (SciELO)	1415-790X, 1980-5497	Adolescent; Adult; Aged; Body Mass Index; Brazil; Cross-Sectional Studies; Female; Health Surveys; Humans; Male; Middle Aged; Obesity; Obesity, Abdominal; Prevalence; Risk Factors; Rural Population; Sex Distribution; Urban Population; Waist Circumference; Young Adult	2019	2019	2019		22		e190049	All OA; Gold	Article	Martins-Silva, Thais; dos Santos Vaz, Juliana; de Mola, Christian Loret; Assunção, Maria Cecília Formoso; Tovo-Rodrigues, Luciana	Martins-Silva, Thais (Programa de Pós-graduação em Epidemiologia, Faculdade de Medicina, Universidade Federal de Pelotas - Pelotas (RS), Brasil., Universidade Federal de Pelotas, Programa de Pós-graduação em Epidemiologia, Faculdade de Medicina, Universidade Federal de Pelotas, Pelotas, RS, Brazil); dos Santos Vaz, Juliana (Programa de Pós-graduação em Epidemiologia, Faculdade de Medicina, Univer…		Martins-Silva, Thais (Universidade Federal de Pelotas); dos Santos Vaz, Juliana (Universidade Federal de Pelotas; Universidade Federal de Pelotas); de Mola, Christian Loret (Universidade Federal de Pelotas; Universidade Federal de Pelotas); Assunção, Maria Cecília Formoso (Universidade Federal de Pelotas); Tovo-Rodrigues, Luciana (Universidade Federal de Pelotas)	Universidade Federal de Pelotas	grid.411221.5	Pelotas		Brazil						19	9	1.61	4.95		http://www.scielo.br/pdf/rbepid/v22/en_1980-5497-rbepid-22-e190049.pdf	https://app.dimensions.ai/details/publication/pub.1120590009	4202 Epidemiology; 4206 Public Health; 42 Health Sciences	Rural Health; Obesity
7471	pub.1162784366	10.1371/journal.pone.0287822	37498887	PMC10374044		Weight stigma after bariatric surgery: A qualitative study with Brazilian women	Prior studies suggest that one anticipated benefit of bariatric surgery is the achievement of a thinner body, one that is less subject to perceived negative judgment and condemnation by others. However, additional analyses also indicate that stigma may persist even with significant post-surgery weight loss. To investigate the stigma-related perceptions and experiences of women who have undergone …		This work was supported by the São Paulo Research Foundation (FAPESP), grant number 2019/00031-0, granted to Mariana Dimitrov Ulian. In addition, Fernanda Baeza Scagliusi received grant by FAPESP (grant number 2017/17424-9) and CNPq (grant number 309514/2018-5). The funders had no role in study design, data collection and analysis, decision to publish, or preparation of the manuscript.	PLOS ONE		Vidanka Vasilevski	Public Library of Science (PLoS)	1932-6203	Humans; Female; Weight Prejudice; Brazil; Social Stigma; Bariatric Surgery; Qualitative Research	2023-07-27	2023	2023-07-27		18	7	e0287822	All OA; Gold	Article	Ulian, Mariana Dimitrov; Unsain, Ramiro Fernandez; Franco, Ruth Rocha; Santo, Marco Aurélio; Brewis, Alexandra; Trainer, Sarah; SturtzSreetharan, Cindi; Wutich, Amber; Gualano, Bruno; Scagliusi, Fernanda Baeza	Ulian, Mariana Dimitrov (Departamento de Nutrição, Faculdade de Saúde Pública da Universidade de São Paulo, São Paulo, SP, Brasil); Unsain, Ramiro Fernandez (Departamento de Nutrição, Faculdade de Saúde Pública da Universidade de São Paulo, São Paulo, SP, Brasil); Franco, Ruth Rocha (Unidade de Endocrinologia Pediátrica do Instituto da Criança do Hospital das Clínicas da Faculdade de Medicina da …	Ulian, Mariana Dimitrov (Universidade de São Paulo)	Ulian, Mariana Dimitrov (Universidade de São Paulo); Unsain, Ramiro Fernandez (Universidade de São Paulo); Franco, Ruth Rocha (Hospital das Clínicas da Faculdade de Medicina da Universidade de São Paulo); Santo, Marco Aurélio (Divisão de Cirurgia do Aparelho Digestivo, Unidade de Cirurgia Bariátrica e Metabólica, São Paulo, SP, Brasil); Brewis, Alexandra (Arizona State University); Trainer, Sarah…	Arizona State University; Universidade de São Paulo; Hospital das Clínicas da Faculdade de Medicina da Universidade de São Paulo	grid.215654.1; grid.11899.38; grid.411074.7	Tempe; São Paulo; São Paulo	Arizona; ;	United States; Brazil; Brazil	São Paulo Research Foundation; National Council for Scientific and Technological Development		Brazil; Brazil	grant.9077084; grant.9103653	17/17424-9; 19/00031-0	1	1				https://journals.plos.org/plosone/article/file?id=10.1371/journal.pone.0287822&type=printable	https://app.dimensions.ai/details/publication/pub.1162784366	4203 Health Services and Systems; 42 Health Sciences	Prevention; Clinical Research; Aging; Behavioral and Social Science; Obesity
7456	pub.1153031316	10.1002/ajhb.23839	36426735			Cardiovascular risk factors across different levels of urbanization in Brazilian Afro‐derived communities (quilombos)	OBJECTIVES: The frequency of cardiovascular diseases has increased throughout the world. People of African descent have been disproportionately affected, particularly if they reside in urban settings. In this work, we evaluate risk factors associated with cardiovascular diseases (CVD) and other chronic diseases in rural and urban Afro-derived communities (quilombo) in Central Brazil. We also dete…	ACKNOWLEDGMENTS We warmly thank the quilombos (Cocalinho, Kalunga, and Pé do Morro), and their associations for sharing their time with us. We are also grateful to Secretaria Municipal de Saúde de Cavalcante and Instituto Federal do Tocantins, campus Araguaína, for their assistance during the development of fieldwork. We thank to all staff for valuable assistance with the interviews. We thank to …	Conselho Nacional de Desenvolvimento Científico e Tecnológico (CNPq), Coordenação para Aperfeiçoamento de Pessoal de Nível Superior (CAPES) e Decanato de Extensão, Universidade de Brasília, Brazil.	American Journal of Human Biology			Wiley	1042-0533, 1520-6300	Humans; Male; Female; Urbanization; Cardiovascular Diseases; Risk Factors; Brazil; Cross-Sectional Studies; Hypertension; Heart Disease Risk Factors; Prevalence; Rural Population; Urban Population	2022-11-25	2022	2022-11-25	2023-04	35	4	e23839	Closed	Article	Paiva, Sabrina Guimarães; Rivara, Anna C.; Nóbrega, Matheus Castro; Toledo, Rafaela Cesare Parmesan; Klautau‐Guimarães, Maria Nazaré; Madrigal, Lorena; Oliveira, Silviene Fabiana	Paiva, Sabrina Guimarães (Instituto de Ciências Biológicas, Universidade de Brasília, Brasília, Distrito Federal, Brazil; Instituto Federal de Educação, Ciência e Tecnologia do Tocantins, Araguaína, Tocantins, Brazil; Programa de Pós‐Graduação (Mestrado) em Demandas Populares e Dinâmicas Regionais (PPGDire), Universidade Federal do Norte do Tocantins, Araguaína, Tocantins, Brazil); Rivara, Anna C…	Oliveira, Silviene Fabiana (University of Brasília)	Paiva, Sabrina Guimarães (University of Brasília; Instituto Federal do Tocantins; Universidade Federal do Norte do Tocantins); Rivara, Anna C. (Yale University); Nóbrega, Matheus Castro (University of Brasília; Federal University of Rio Grande do Sul); Toledo, Rafaela Cesare Parmesan (University of Brasília); Klautau‐Guimarães, Maria Nazaré (University of Brasília); Madrigal, Lorena (University o…	Yale University; University of Brasília; Instituto Federal do Tocantins; University of South Florida; Federal University of Rio Grande do Sul; Universidade Federal do Norte do Tocantins	grid.47100.32; grid.7632.0; grid.472940.c; grid.170693.a; grid.8532.c; grid.518178.2	New Haven; Brasília; Palmas; Tampa; Porto Alegre; Araguaína	Connecticut; ; ; Florida; Rio Grande do Sul;	United States; Brazil; Brazil; United States; Brazil; Brazil	Coordenação de Aperfeicoamento de Pessoal de Nível Superior; National Council for Scientific and Technological Development		Brazil; Brazil			2	2					https://app.dimensions.ai/details/publication/pub.1153031316	32 Biomedical and Clinical Sciences; 3202 Clinical Sciences	Cardiovascular; Rural Health; Heart Disease; Obesity; Clinical Research; Nutrition; Prevention	Cardiovascular
7450	pub.1142364461	10.1590/1413-812320212610.11852021	34730651			A capacidade institucional do Setor Saúde e a resposta à COVID-19 em perspectiva global	This study approaches the Global Health Security Index (GHSI) according to the responses to the first cycle of the COVID-19. The GHSI ranks countries' institutional capacity to address biological risks. We analyzed data regarding the spread of COVID-19 pandemic in 50 countries to assess the ability of GHSI to anticipate health risks. The lack of vaccination determined the spread of the COVID-19 i…			Ciência & Saúde Coletiva			FapUNIFESP (SciELO)	1413-8123, 1678-4561	COVID-19; Global Health; Humans; Pandemics; SARS-CoV-2	2021-10	2021	2021-10	2021-10	26	10	4645-4654	All OA; Gold	Article	do Rosário Costa, Nilson; da Silva, Paulo Roberto Fagundes; do Lago, Marcos Junqueira; Jatobá, Alessandro	do Rosário Costa, Nilson (Departamento de Ciências Sociais, Escola Nacional de Saúde Pública Sergio Arouca, Fundação Oswaldo Cruz (Fiocruz). R. Leopoldo Bulhões 1480, sala 913, Manguinhos. 21041-210 Rio de Janeiro RJ Brasil. nilsondorosario@gmail.com, Departamento de Ciências Sociais, Escola Nacional de Saúde Pública Sergio Arouca, Fundação Oswaldo Cruz, Rio de Janeiro, RJ, Brazil, nilsondorosari…		do Rosário Costa, Nilson (Oswaldo Cruz Foundation); da Silva, Paulo Roberto Fagundes (Oswaldo Cruz Foundation); do Lago, Marcos Junqueira (Rio de Janeiro State University); Jatobá, Alessandro (Oswaldo Cruz Foundation)	Rio de Janeiro State University; Oswaldo Cruz Foundation	grid.412211.5; grid.418068.3	Rio de Janeiro; Rio de Janeiro	;	Brazil; Brazil						4	2		1.89		https://www.scielo.br/j/csc/a/sCMj5L6NhNPbMCD7Q79qC4z/?lang=pt&format=pdf	https://app.dimensions.ai/details/publication/pub.1142364461	4206 Public Health; 42 Health Sciences	Patient Safety; Vaccine Related	Infection; Generic health relevance
7443	pub.1152450903	10.1016/j.annepidem.2022.10.017	36343894			Methodological aspects and characteristics of participants in the study on the prevalence of obesity in children and adolescents in Florianópolis, Southern Brazil, 2018–2019: EPOCA study	PURPOSE: To describe the methodological aspects and characteristics of the participants of the EPOCA survey. METHODS: The study was conducted with schoolchildren aged between seven to 14 years old from 30 schools in Florianópolis, Southern Brazil. Body mass, height, girths, and skinfold thicknesses were measured. Food consumption and physical activity from the previous day were self-reported usin…	Funding This work was supported by Foundation for Support of Research and Innovation, Santa Catarina – Brazil (FAPESC) (grant number 2017TR1759) and by National Council of Scientific and Technological Development (CNPq) (grant number 303550/2015-5). L.J.P., A.L.L.B., V.C.G., C.A.S.A.J., L.H.M., A.C.C.T., D.M.T.R., A.F.S. received a scholarship from the Coordination for the Improvement of Higher E…	This work was supported by Foundation for Support of Research and Innovation, Santa Catarina – Brazil (FAPESC) (grant number 2017TR1759) and by National Council of Scientific and Technological Development (CNPq) (grant number 303550/2015-5). L.J.P., A.L.L.B., V.C.G., C.A.S.A.J., L.H.M., A.C.C.T., D.M.T.R., A.F.S. received a scholarship from the Coordination for the Improvement of Higher Education…	Annals of Epidemiology			Elsevier	1047-2797, 1873-2585	Child; Humans; Female; Adolescent; Male; Overweight; Pediatric Obesity; Prevalence; Brazil; Health Behavior; Body Mass Index	2022-11-04	2022	2022-11-04	2023-01	77		13-23	Closed	Article	Pereira, Luciana Jeremias; Vieira, Francilene Gracieli Kunradi; Belchor, Ana Luísa Lages; Cezimbra, Vanessa Guimarães; Alves Junior, Carlos Alencar Souza; Matsuo, Luísa Harumi; Spanholi, Mariana Winck; Teodoroski, Ana Carolina Clark; Roberto, Denise Miguel Teixeira; de Souza, Lidiamara Dornelles; da Silva, Andressa Ferreira; Soar, Claudia; Leal, Danielle Biazzi; Silva, Diego Augusto Santos; Corrê…	Pereira, Luciana Jeremias (Department of Nutrition, Health Sciences Center, Federal University of Santa Catarina, Florianópolis, Brazil.); Vieira, Francilene Gracieli Kunradi (Department of Nutrition, Health Sciences Center, Federal University of Santa Catarina, Florianópolis, Brazil. Electronic address: francilene.vieira@ufsc.br.); Belchor, Ana Luísa Lages (Department of Nutrition, Health Scienc…	Vieira, Francilene Gracieli Kunradi (Universidade Federal de Santa Catarina)	Pereira, Luciana Jeremias (Universidade Federal de Santa Catarina); Vieira, Francilene Gracieli Kunradi (Universidade Federal de Santa Catarina); Belchor, Ana Luísa Lages (Universidade Federal de Santa Catarina); Cezimbra, Vanessa Guimarães (Universidade Federal de Santa Catarina); Alves Junior, Carlos Alencar Souza (Universidade Federal de Santa Catarina); Matsuo, Luísa Harumi (Universidade Fede…	Universidade Federal de Santa Catarina; Universidad Autónoma de Chile	grid.411237.2; grid.441837.d	Florianópolis; Temuco	;	Brazil; Chile	National Council for Scientific and Technological Development; Fundação de Amparo à Pesquisa e Inovação do Estado de Santa Catarina; Coordenação de Aperfeicoamento de Pessoal de Nível Superior		Brazil; Brazil; Brazil			2	2					https://app.dimensions.ai/details/publication/pub.1152450903	32 Biomedical and Clinical Sciences; 4206 Public Health; 42 Health Sciences; 3210 Nutrition and Dietetics	Prevention; Obesity; Nutrition; Pediatric; Clinical Research	Cancer; Metabolic and endocrine; Oral and gastrointestinal; Stroke; Cardiovascular	2.3 Psychological, social and economic factors; 2.4 Surveillance and distribution; 3.1 Primary prevention interventions to modify behaviours or promote wellbeing
7441	pub.1160495182	10.1590/1413-81232023287.14752022	37436310			Publicidade de alimentos direcionada à criança e ao adolescente no Brasil: análise longitudinal de denúncias no CONAR	Scientific evidences show that self-regulation models fail to protect children and adolescents from commercial exploitation. In Brazil, the "Conselho Nacional de Autorregulamentação Publicitária - CONAR" is the entity that proposes guidelines for the products advertising and services to regulated sector. The aim is to analyze the denouncements of food advertising aimed at children and adolescents…	Ao Instituto Brasileiro de Defesa do Consumidor (IDEC), pelo suporte na tradução do manuscrito. To the Instituto Brasileiro de Defesa do Consumidor - IDEC for the support in the manuscript translation.		Ciência & Saúde Coletiva			FapUNIFESP (SciELO)	1413-8123, 1678-4561	Child; Humans; Adolescent; Advertising; Brazil; Television; Food; Food, Processed	2023-07	2023	2023-07	2023-07	28	7	1959-1970	All OA; Gold	Article	de Paula Matos, Juliana; Gondo, Mariana; Mota, Ludmylla Souza Elias; Horta, Paula Martins	de Paula Matos, Juliana (Universidade Federal de Minas Gerais. Av. Prof. Alfredo Balena 190, 3º andar, sala 312. 30130-100 Belo Horizonte MG Brasil. ju.liana2011@yahoo.com.br, Universidade Federal de Minas Gerais, Belo Horizonte, MG, Brazil, ju.liana2011@yahoo.com.br); Gondo, Mariana (Instituto Brasileiro de Defesa do Consumidor. São Paulo SP Brasil., Instituto Brasileiro de Defesa do Consumidor,…		de Paula Matos, Juliana (Universidade Federal de Minas Gerais); Gondo, Mariana (Instituto Brasileiro de Defesa do Consumidor); Mota, Ludmylla Souza Elias (Universidade Federal de Minas Gerais); Horta, Paula Martins (Universidade Federal de Minas Gerais)	Universidade Federal de Minas Gerais; Instituto Brasileiro de Defesa do Consumidor	grid.8430.f; grid.503594.e	Belo Horizonte; São Paulo	Minas Gerais;	Brazil; Brazil						0	0				https://www.scielo.br/j/csc/a/HjhJVyVPcFrgf8wfBj3VCMp/?lang=pt&format=pdf	https://app.dimensions.ai/details/publication/pub.1160495182	4206 Public Health; 42 Health Sciences	Clinical Research; Pediatric
7439	pub.1139946105	10.1590/s1980-220x2020019503757	34320142			Fatores associados ao risco de pé diabético em pessoas com diabetes mellitus na Atenção Primária *	OBJECTIVE: To analyze factors associated with diabetic foot risk in patients with diabetes mellitus assisted in Primary Care. METHOD: Observational, analytic, and transversal study took place in Teresina, Piauí, with diabetic patients who are assisted in Primary Care. Data collection took place through interviews, foot clinical exams, and medical record analysis. We used the Mann-Whitney, Pearson…	Apoio financeiro: Coordenação de Aperfeiçoamento de Pessoal de Nível Superior (Capes). Processo n. 88887.200647/2018-00. Fundação de Amparo à Pesquisa do Estado do Piauí. Processo n. 88887.200647/2018-00.		Revista da Escola de Enfermagem da USP			FapUNIFESP (SciELO)	0080-6234, 1980-220X	Diabetes Mellitus, Type 2; Diabetic Foot; Foot; Humans; Primary Health Care; Risk Factors; Self Care	2021	2021	2021		55		e03757	All OA; Gold	Article	Lira, Jefferson Abraão Caetano; Nogueira, Lídya Tolstenko; de Oliveira, Bianca Maria Aguiar; dos Reis Soares, Débora; dos Santos, Ana Maria Ribeiro; de Araújo, Telma Maria Evangelista	Lira, Jefferson Abraão Caetano (Universidade Federal do Piauí, Teresina, PI, Brasil, Universidade Federal do Piauí , Teresina , PI , Brasil .); Nogueira, Lídya Tolstenko (Universidade Federal do Piauí, Teresina, PI, Brasil, Universidade Federal do Piauí , Teresina , PI , Brasil .); de Oliveira, Bianca Maria Aguiar (Universidade Federal do Piauí, Teresina, PI, Brasil, Universidade Federal do Piauí…		Lira, Jefferson Abraão Caetano (Federal University of Piauí); Nogueira, Lídya Tolstenko (Federal University of Piauí); de Oliveira, Bianca Maria Aguiar (Federal University of Piauí); dos Reis Soares, Débora (Federal University of Piauí); dos Santos, Ana Maria Ribeiro (Federal University of Piauí); de Araújo, Telma Maria Evangelista (Federal University of Piauí)	Federal University of Piauí	grid.412380.c	Teresina		Brazil	Coordenação de Aperfeicoamento de Pessoal de Nível Superior		Brazil			5	4	0.32	3.14		https://www.scielo.br/j/reeusp/a/KQSrsFPLqRXky6nq93ssJgb/?lang=pt&format=pdf	https://app.dimensions.ai/details/publication/pub.1139946105	4203 Health Services and Systems; 42 Health Sciences	Clinical Research; Diabetes	Metabolic and endocrine
7436	pub.1149696025	10.1590/1413-81232022278.02232022	35894338			Comércio de alimentos para consumo imediato no entorno do Programa Academia da Saúde: uma análise segundo desigualdades	The aim of this study was to spatially examine the distribution of establishments for the acquisition of food that is ready to consume around the Health Academy Program (PAS) in Belo Horizonte, Minas Gerais, Brazil, according to the Municipal Human Development Index (IDH-M).This is an ecological study with the PAS as the unit of analysis. The establishments contained in a circular buffer with a r…	À Prefeitura Municipal de Belo Horizonte pela disponibilização da base de dados, e a toda equipe de pesquisadores do GIN/UFMG-CNPq pela colaboração no georreferenciamento e na auditoria virtual da base de dados. We thank the Prefeitura Municipal de Belo Horizonte for making the database available, and the entire team of researchers from GIN/UFMG-CNPq for their collaboration in the georeferencing …	Conselho Nacional de Desenvolvimento Científico e Tecnológico (CNPq) - bolsa de produtividade em pesquisa ACSL e Programa Institucional de Bolsas de Iniciação Científica (PIBIC); Coordenação de Aperfeiçoamento de Pessoal de Nível Superior - Brasil (CAPES) - Código de Financiamento 001. Financiamento Conselho Nacional de Desenvolvimento Científico e Tecnológico (CNPq) - bolsa de produtividade em p…	Ciência & Saúde Coletiva			FapUNIFESP (SciELO)	1413-8123, 1678-4561	Brazil; Food Supply; Fruit; Health Promotion; Humans; Vegetables	2022-08	2022	2022-08	2022-08	27	08	3283-3294	All OA; Gold	Article	Lopes, Mariana Souza; Martiniano, Mariana Oliveira; de Freitas, Patrícia Pinheiro; de Carvalho, Maria Cecília Ramos; Sales, Denise Marques; Lopes, Aline Cristine Souza	Lopes, Mariana Souza (Departamento de Nutrição, Grupo de Pesquisa de Intervenções em Nutrição, Universidade Federal de Minas Gerais (UFMG). Av. Prof. Alfredo Balena 190, Sala 316, Santa Efigênia. 30130-100 Belo Horizonte MG Brasil. marianalopes.ufmg@gmail.com, Departamento de Nutrição, Grupo de Pesquisa de Intervenções em Nutrição, Universidade Federal de Minas Gerais, Belo Horizonte, MG, Brazil,…		Lopes, Mariana Souza (Universidade Federal de Minas Gerais); Martiniano, Mariana Oliveira (Universidade Federal de Minas Gerais); de Freitas, Patrícia Pinheiro (Universidade Federal de Minas Gerais); de Carvalho, Maria Cecília Ramos (Universidade Federal de Minas Gerais); Sales, Denise Marques (Universidade Federal de Minas Gerais); Lopes, Aline Cristine Souza (Universidade Federal de Minas Gerai…	Universidade Federal de Minas Gerais	grid.8430.f	Belo Horizonte	Minas Gerais	Brazil	Coordenação de Aperfeicoamento de Pessoal de Nível Superior; National Council for Scientific and Technological Development		Brazil; Brazil			0	0				https://www.scielo.br/j/csc/a/jvkWyTkLrqQRYHy9HTLLJgr/?lang=pt&format=pdf	https://app.dimensions.ai/details/publication/pub.1149696025	4206 Public Health; 42 Health Sciences	Nutrition
7431	pub.1138081854	10.3390/ijerph18105245	34069172	PMC8157100		Epidemiological Aspects of the Initial Evolution of COVID-19 in Microregion of Uberlândia, Minas Gerais (MG), Brazil	COVID-19 is considered by the World Health Organization to be a global public health emergency, which presents regional divergences that affect the epidemiological profile of the disease and are associated with political, economic, social and behavioral aspects. We aimed to analyze the epidemiological characteristics of the disease in the microregion of Uberlândia, Brazil, in order to determine r…		This research received no external funding.	International Journal of Environmental Research and Public Health		Italo F. Angelillo	MDPI	1661-7827, 1660-4601	Adolescent; Aged; Brazil; COVID-19; Cities; Cross-Sectional Studies; Humans; SARS-CoV-2	2021-05-14	2021	2021-05-14		18	10	5245	All OA; Gold	Article	Policarpo, Deborah Araujo; Lourenzatto, Eduarda Cristina Alves; Brito, Talita Costa e Silva; Rossi, Daise Aparecida; de Melo, Roberta Torres	Policarpo, Deborah Araujo (Laboratório de Epidemiologia Molecular, Faculdade de Medicina Veterinária, Universidade Federal de Uberlândia, Uberlândia 38400-000, Brazil;, deborah.araujopolicarpo@hotmail.com); Lourenzatto, Eduarda Cristina Alves (Laboratório de Epidemiologia Molecular, Instituto de Biologia, Universidade Federal de Uberlândia, Uberlândia 38400-000, Brazil;, eduardalourenzatto2009@gm…	de Melo, Roberta Torres (Federal University of Uberlândia)	Policarpo, Deborah Araujo (Federal University of Uberlândia); Lourenzatto, Eduarda Cristina Alves (Federal University of Uberlândia); Brito, Talita Costa e Silva (Superintendência Regional de Saúde, Setor de Vigilância em Saúde da Macrorregião de Uberlândia, Uberlândia 38400-000, Brazil;, talitacostavet@yahoo.com.br); Rossi, Daise Aparecida (Federal University of Uberlândia); de Melo, Roberta Tor…	Federal University of Uberlândia	grid.411284.a	Uberlândia		Brazil						2	2	0.18	1.28		https://www.mdpi.com/1660-4601/18/10/5245/pdf?version=1621574622	https://app.dimensions.ai/details/publication/pub.1138081854	32 Biomedical and Clinical Sciences; 3202 Clinical Sciences; 44 Human Society	Prevention; Infectious Diseases		2.4 Surveillance and distribution
7426	pub.1113147918	10.1590/1980-549720190024	30942330			Prevalência e fatores associados da obesidade na população brasileira: estudo com dados aferidos da Pesquisa Nacional de Saúde, 2013	INTRODUCTION: The prevalence of obesity is increasing at an alarming rate in many countries. Unhealthy eating and sedentary lifestyle are the main risk factors for obesity. The objective of this study was to determine the prevalence of obesity and identify the associated factors in the Brazilian adult population on the basis of data collected in the 2013 National Health Survey. METHOD: We analyze…			Revista Brasileira de Epidemiologia			FapUNIFESP (SciELO)	1415-790X, 1980-5497	Adolescent; Adult; Aged; Body Mass Index; Body Weights and Measures; Brazil; Chronic Disease; Diabetes Mellitus; Female; Health Surveys; Humans; Hypertension; Male; Middle Aged; Obesity; Overweight; Prevalence; Risk Factors; Sedentary Behavior; Socioeconomic Factors; Young Adult	2019	2019	2019		22		e190024	All OA; Gold	Article	de Souza Ferreira, Arthur Pate; Szwarcwald, Célia Landmann; Damacena, Giseli Nogueira	de Souza Ferreira, Arthur Pate (Programa de Pós-Graduação em Epidemiologia em Saúde Pública, Escola Nacional de Saúde Sérgio Arouca, Fundação Oswaldo Cruz - Rio de Janeiro (RJ), Brasil., Fundação Oswaldo Cruz, Programa de Pós-Graduação em Epidemiologia em Saúde Pública, Escola Nacional de Saúde Sérgio Arouca, Fundação Oswaldo Cruz, Rio de Janeiro, RJ, Brazil); Szwarcwald, Célia Landmann (Laborató…		de Souza Ferreira, Arthur Pate (Oswaldo Cruz Foundation); Szwarcwald, Célia Landmann (Oswaldo Cruz Foundation); Damacena, Giseli Nogueira (Oswaldo Cruz Foundation)	Oswaldo Cruz Foundation	grid.418068.3	Rio de Janeiro		Brazil						72	33	3.94	21.34	11	http://www.scielo.br/pdf/rbepid/v22/en_1980-5497-rbepid-22-e190024.pdf	https://app.dimensions.ai/details/publication/pub.1113147918	4206 Public Health; 42 Health Sciences	Clinical Research; Prevention; Obesity; Cardiovascular; Nutrition	Cancer; Cardiovascular; Metabolic and endocrine
7426	pub.1140181146	10.1016/j.pcd.2021.07.011	34362696			A new Brazilian regional scenario of Type 2 diabetes risk in the next ten years	AIMS: According to a recent national diabetes screening performed by our group in 2018, 18.4% of the Brazilians were found to have high blood glucose. The objective of the present study was to estimate the risk of developing type 2 DM (T2DM) in the next ten years in Brazilian population. METHODS: A cross-sectional study was carried out in community pharmacies across Brazil, in 2018, where pharmac…	The authors acknowledge the support from pharmacists, the Brazilian Federal Council of Pharmacy and the Brazilian Diabetes Society during the activities of the Blue Diabetes November campaign.	This research did not receive any specific grant from funding agencies in the public, commercial, or not-for-profit sectors.	Primary Care Diabetes			Elsevier	1751-9918, 1878-0210	Body Mass Index; Brazil; Cross-Sectional Studies; Diabetes Mellitus, Type 2; Humans; Mass Screening; Risk Factors	2021-08-04	2021	2021-08-04	2021-12	15	6	1019-1025	Closed	Article	Nascimento, Lúbia Guaima; Nascimento, Renata Cristina Rezende Macedo do; Frade, Josélia Cintya Quintão Pena; Pinheiro, Eliete Bachrany; Ferreira, Wesley Magno; Reis, Janice Sepúlveda; Melo, Karla Fabiana Santana de; Pontarolo, Roberto; Lenzi, Mônica Soares Amaral; de Almeida, José Vanilton; João, Walter Jorge; Pedrosa, Hermelinda Cordeiro; Correr, Cassyano Januáro; Coura-Vital, Wendel	Nascimento, Lúbia Guaima (Programa de Pós Graduação em Ciências Farmacêuticas, Escola de Farmácia, Universidade Federal de Ouro Preto, Ouro Preto, Minas Gerais, Brazil.); Nascimento, Renata Cristina Rezende Macedo do (Programa de Pós Graduação em Ciências Farmacêuticas, Escola de Farmácia, Universidade Federal de Ouro Preto, Ouro Preto, Minas Gerais, Brazil.); Frade, Josélia Cintya Quintão Pena (…	Coura-Vital, Wendel (Universidade Federal de Ouro Preto)	Nascimento, Lúbia Guaima (Universidade Federal de Ouro Preto); Nascimento, Renata Cristina Rezende Macedo do (Universidade Federal de Ouro Preto); Frade, Josélia Cintya Quintão Pena (Conselho Federal de Farmácia, Brasília, Distrito Federal, Brazil.); Pinheiro, Eliete Bachrany (Conselho Federal de Farmácia, Brasília, Distrito Federal, Brazil.); Ferreira, Wesley Magno (Conselho Federal de Farmácia,…	Universidade Federal de Ouro Preto; Secretaria da Saúde; Sociedade Brasileira de Diabetes; Grupo Santa Casa de Belo Horizonte; Federal University of Paraná; Universidade de São Paulo; Hospital das Clínicas da Faculdade de Medicina da Universidade de São Paulo	grid.411213.4; grid.419716.c; grid.458384.6; grid.477816.b; grid.20736.30; grid.11899.38; grid.411074.7	Ouro Preto; São Paulo; São Paulo; Belo Horizonte; Curitiba; São Paulo; São Paulo	; ; ; ; Paraná; ;	Brazil; Brazil; Brazil; Brazil; Brazil; Brazil; Brazil						1	1	0.2	0.63	1		https://app.dimensions.ai/details/publication/pub.1140181146	4203 Health Services and Systems; 32 Biomedical and Clinical Sciences; 3202 Clinical Sciences; 42 Health Sciences	Diabetes; Prevention; Clinical Research	Metabolic and endocrine
7424	pub.1148596578	10.1016/j.jped.2022.02.007	35697123	PMC9875269		Association between abdominal obesity, screen time and sleep in adolescents	OBJECTIVE: To assess the association between abdominal obesity, food intake, sleep deprivation, and screen time in adolescents. METHODS: This cross-sectional study was conducted with 432 adolescents aged 14-19 years, from public and private schools. Anthropometric and body composition measures included body weight, waist circumference, body mass index for age, waist-to-hip ratio, waist-to-height …	The authors would like to thank the principals of the schools, the adolescents who participated in the study, and their parents and/or guardians who authorized their participation. The authors would also like to thank the Conselho Nacional de Desenvolvimento Científico e Tecnológico (CNPq), Fundação de Amparo à Pesquisa do Estado de Minas Gerais (FAPEMIG), and Instituto Federal do Sudeste de Mina…	Instituto Federal de Educação, Ciência e Tecnologia do Sudeste de Minas Gerais, Barbacena, MG, Brazil.	Jornal de Pediatria			Elsevier	0021-7557, 1678-4782	Male; Adult; Female; Humans; Adolescent; Obesity, Abdominal; Cross-Sectional Studies; Screen Time; Obesity; Body Weight; Body Mass Index; Sleep; Waist Circumference; Sleep Deprivation; Weight Gain; Waist-Height Ratio	2022-06-11	2022	2022-06-11	2023-01	99	1	45-52	All OA; Gold	Article	de Oliveira, Isabela dos Reis; Maciel, Nathália Maximiano Soares; da Costa, Bianca Tomaz; Soares, Anne Danieli Nascimento; Gomes, Júnia Maria Geraldo	de Oliveira, Isabela dos Reis (Instituto Federal de Educação, Ciência e Tecnologia do Sudeste de Minas Gerais, Barbacena, MG, Brazil); Maciel, Nathália Maximiano Soares (Instituto Federal de Educação, Ciência e Tecnologia do Sudeste de Minas Gerais, Barbacena, MG, Brazil); da Costa, Bianca Tomaz (Instituto Federal de Educação, Ciência e Tecnologia do Sudeste de Minas Gerais, Barbacena, MG, Brazil…	Gomes, Júnia Maria Geraldo (Instituto Federal do Sudeste de Minas Gerais)	de Oliveira, Isabela dos Reis (Instituto Federal do Sudeste de Minas Gerais); Maciel, Nathália Maximiano Soares (Instituto Federal do Sudeste de Minas Gerais); da Costa, Bianca Tomaz (Instituto Federal do Sudeste de Minas Gerais); Soares, Anne Danieli Nascimento (Instituto Federal do Sudeste de Minas Gerais); Gomes, Júnia Maria Geraldo (Instituto Federal do Sudeste de Minas Gerais)	Instituto Federal do Sudeste de Minas Gerais	grid.472964.a	Juiz de Fora		Brazil	Fundação de Amparo à Pesquisa do Estado de Minas Gerais; National Council for Scientific and Technological Development		Brazil; Brazil			2	2			6	https://doi.org/10.1016/j.jped.2022.02.007	https://app.dimensions.ai/details/publication/pub.1148596578	32 Biomedical and Clinical Sciences; 3210 Nutrition and Dietetics	Obesity; Sleep Research; Prevention; Cardiovascular; Nutrition	Stroke; Cancer; Oral and gastrointestinal; Metabolic and endocrine; Cardiovascular	3.1 Primary prevention interventions to modify behaviours or promote wellbeing
7422	pub.1148816580	10.1590/0102-672020210002e1651	35730880	PMC9254391		IMMUNOHISTOCHEMICAL DETECTION OF L CELLS IN GASTROINTESTINAL TRACT MUCOSA OF PATIENTS AFTER SURGICAL TREATMENT FOR CONTROL OF TYPE 2 DIABETES MELLITUS	OBJECTIVE: Type 2 diabetes mellitus (T2DM) is a disease of global impact that has led to an increase in comorbidities and mortality in several countries. Immunoexpression of the incretin hormones such as glucagon-like peptide-1 (GLP-1) and peptide YY (3-36) (PYY3-36) can be used as a scorer in the gastrointestinal tract to analyze L-cell activity in response to T2DM treatment. This study aimed to…	This work was supported by grants from Secretaria de Estado da Ciência, Tecnologia e Ensino Superior - Fundo Paraná, State Government of Paraná, Brazil. PC was fellow Masters by Coordenação de Aperfeiçoamento de Pessoal de Nível Superior (CAPES). The authors thank Dr. Egbeto G. de Moura for providing opportunity to carry out Western blot assays at the Universidade Estadual do Rio de Janeiro.		ABCD Arquivos Brasileiros de Cirurgia Digestiva (São Paulo)			FapUNIFESP (SciELO)	0102-6720, 2317-6326	Animals; Diabetes Mellitus, Type 2; Gastrointestinal Tract; Glucagon-Like Peptide 1; Humans; Incretins; L Cells; Mice; Mucous Membrane	2022	2022	2022		35		e1651	All OA; Gold	Article	Estabile, Priscila Costa; Almeida, Mara Cristina de; Campagnoli, Eduardo Bauml; Santo, Marco Aurelio; Rodrigues, Marcos Ricardo da Silva; Milléo, Fábio Quirillo; Artoni, Roberto Ferreira	Estabile, Priscila Costa (Postgraduate Program in Science in Gastroenterology, University of São Paulo, São Paulo, SP, Brazil.); Almeida, Mara Cristina de (Department of Structural, Molecular and Genetics Biology, State University of Ponta Grossa, Ponta Grossa, PR, Brazil.); Campagnoli, Eduardo Bauml (Department of Dentistry, State University of Ponta Grossa, Ponta Grossa, PR, Brazil.); Santo, Ma…		Estabile, Priscila Costa (Universidade de São Paulo); Almeida, Mara Cristina de (Ponta Grossa State University); Campagnoli, Eduardo Bauml (Ponta Grossa State University); Santo, Marco Aurelio (Universidade de São Paulo); Rodrigues, Marcos Ricardo da Silva (Ponta Grossa State University); Milléo, Fábio Quirillo (Institute for Applied Research in Medicine, INSPAM, Ponta Grossa, Brazil.); Artoni, R…	Universidade de São Paulo; Ponta Grossa State University	grid.11899.38; grid.412323.5	São Paulo; Ponta Grossa	;	Brazil; Brazil	Coordenação de Aperfeicoamento de Pessoal de Nível Superior		Brazil			1	1				https://www.scielo.br/j/abcd/a/pNsPQgP9TfdsPFGHtwHKN9d/?lang=en&format=pdf	https://app.dimensions.ai/details/publication/pub.1148816580	32 Biomedical and Clinical Sciences; 3202 Clinical Sciences	Diabetes; Digestive Diseases	Metabolic and endocrine
7417	pub.1113147923	10.1590/1980-549720190029	30942335			Fatores associados à obesidade em rodoviários da Região Metropolitana de Belo Horizonte, Minas Gerais, Brasil	OBJECTIVE: To analyze the demographic, behavioral and occupational factors associated with obesity among urban collective transportation workers of the Metropolitan Region of Belo Horizonte, Minas Gerais State, Brazil. METHOD: This is a cross-sectional study conducted with 1,448 drivers and collectors in the Metropolitan Region of Belo Horizonte. Anthropometric, demographic, behavioral data, as w…	Fonte de financiamento: Conselho Nacional de Desenvolvimento Científico e Tecnológico (CNPq), processo nº 458922/2014-5 Aos motoristas e cobradores deste estudo, os quais representaram os tantos outros de nossa sociedade, por contribuírem com a realização desta pesquisa. Estudo apoiado pelo Conselho Nacional de Desenvolvimento Científico e Tecnológico (CNPq - Processo 458922/2014-5). To the drive…		Revista Brasileira de Epidemiologia			FapUNIFESP (SciELO)	1415-790X, 1980-5497	Adolescent; Adult; Automobile Driving; Body Mass Index; Brazil; Female; Humans; Male; Middle Aged; Obesity; Occupational Diseases; Occupational Health; Socioeconomic Factors; Transportation; Urban Population; Young Adult	2019	2019	2019		22		e190029	All OA; Gold	Article	Souza e Souza, Luís Paulo; Assunção, Ada Ávila; Pimenta, Adriano Marçal	Souza e Souza, Luís Paulo (Programa de Pós-Graduação em Saúde Pública. Faculdade de Medicina, Universidade Federal de Minas Gerais - Belo Horizonte (MG), Brasil., Universidade Federal de Minas Gerais, Programa de Pós-Graduação em Saúde Pública, Faculdade de Medicina, Universidade Federal de Minas Gerais, Belo Horizonte, MG, Brazil; Departamento de Medicina, Universidade Federal de São João del-Re…		Souza e Souza, Luís Paulo (Universidade Federal de Minas Gerais; Federal University of São João del-Rei); Assunção, Ada Ávila (Universidade Federal de Minas Gerais); Pimenta, Adriano Marçal (Universidade Federal de Minas Gerais)	Federal University of São João del-Rei; Universidade Federal de Minas Gerais	grid.428481.3; grid.8430.f	São João del Rei; Belo Horizonte	; Minas Gerais	Brazil; Brazil	National Council for Scientific and Technological Development		Brazil			3	0		0.89		http://www.scielo.br/pdf/rbepid/v22/en_1980-5497-rbepid-22-e190029.pdf	https://app.dimensions.ai/details/publication/pub.1113147923	4206 Public Health; 42 Health Sciences	Obesity; Clinical Research
7414	pub.1146216344	10.1007/s42770-022-00729-x	35277849	PMC9151974		Evaluation of fecal microbiota and its correlation with inflammatory, hormonal, and nutritional profiles in women	Abstract The present study evaluated the gut microbiota profiles of 40 women and correlated them with their nutritional, inflammatory, and hormonal profiles. Stool and blood samples were collected, and anthropometric measurements were obtained from 20 women diagnosed with obesity (“case” group) and 20 women with weight in the normal range (“control” group). Bacteria belonging to two phyla, Firmic…	We thank Aricelma P. França for her invaluable technical assistance, and Dr. Jorge Sampaio, Associate Researcher of the Fleury Institute, São Paulo, Brazil, for kindly providing bacterial samples of Bacteroides fragilis (C45A AUS 00306), Clostridium perfringens, and Jim Hesson of Academic English Solutions for helping with the revision of the manuscript (https://www.academicenglishsolutions.com).	This study was financed in part by the Coordenação de Aperfeiçoamento de Pessoal de Nível Superior Brasil (CAPES, Finance Code 001). The funders had no role in the design or conclusion of the study.	Brazilian Journal of Microbiology			Springer Nature	1517-8382, 1678-4405	Bacteroidetes; Feces; Female; Ghrelin; Humans; Leptin; Microbiota; Obesity	2022-03-11	2022	2022-03-11	2022-06	53	2	1001-1009	All OA; Green	Article	Santos, Verena M.; Brito, Anne Karoline P.; Amorim, Aline T.; Souza, Izadora R.; Santos, Maysa B.; Campos, Guilherme B.; dos Santos, Deborah C.; Júnior, Antônio Carlos R. Braga; Santana, Jerusa M.; Santos, Djanilson B.; Mancini, Marcio C.; Timenetsky, Jorge; Marques, Lucas M.	Santos, Verena M. (Biomedical Science Institute, São Paulo University, São Paulo, Brazil); Brito, Anne Karoline P. (Health Multidisciplinary Institute, Federal University of Bahia, Rua Hormindo Barros, 58, Bairro Candeias, CEP: 45029-094, Vitória da Conquista, Bahia, Brazil); Amorim, Aline T. (Biomedical Science Institute, São Paulo University, São Paulo, Brazil); Souza, Izadora R. (Biomedical Sc…	Marques, Lucas M. (Universidade de São Paulo; Federal University of Bahia)	Santos, Verena M. (Universidade de São Paulo); Brito, Anne Karoline P. (Federal University of Bahia); Amorim, Aline T. (Universidade de São Paulo); Souza, Izadora R. (Universidade de São Paulo); Santos, Maysa B. (Universidade de São Paulo); Campos, Guilherme B. (Universidade de São Paulo; Federal University of Bahia); dos Santos, Deborah C. (Federal University of Bahia); Júnior, Antônio Carlos R.…	Universidade de São Paulo; Federal University of Recôncavo da Bahia; Federal University of Bahia	grid.11899.38; grid.440585.8; grid.8399.b	São Paulo; Cruz das Almas; Salvador	; ;	Brazil; Brazil; Brazil	Coordenação de Aperfeicoamento de Pessoal de Nível Superior		Brazil			2	2			1	https://www.ncbi.nlm.nih.gov/pmc/articles/PMC9151974	https://app.dimensions.ai/details/publication/pub.1146216344	3107 Microbiology; 31 Biological Sciences	Nutrition; Emerging Infectious Diseases; Digestive Diseases; Obesity	Metabolic and endocrine; Oral and gastrointestinal
7406	pub.1148405346	10.1016/j.nut.2022.111763	35843041			Body composition in patients with hepatic glycogen storage diseases	OBJECTIVES: The present study aimed to evaluate the body composition of hepatic glycogen storage disorders (GSDs) through dual energy x-ray absorptiometry. METHODS: This was an exploratory, observational, cross-sectional study. Twenty-four patients with GSD (type Ia: n = 13, Ib: n = 5, III: n = 2, and IX-α/β/γ: n = 4; female sex: n = 13; age <8 y: n = 3, 8-19 y: n = 14, and >19 y: n = 7) were inc…	The authors acknowledge Conselho Nacional de Desenvolvimento Científico e Tecnológico, Fundação de Amparo à Pesquisa do Estado do Rio Grande do Sul, and Hospital de Clínicas de Porto Alegre Research Fund for grant support.		Nutrition			Elsevier	0899-9007, 1873-1244	Adult; Humans; Female; Child; Adolescent; Young Adult; Cross-Sectional Studies; Body Composition; Absorptiometry, Photon; Glycogen Storage Disease; Starch	2022-06-03	2022	2022-06-03	2022-11	103		111763	Closed	Article	Dos Santos, Bruna B; Colonetti, Karina; Nalin, Tatiéle; de Oliveira, Bibiana M; de Souza, Carolina F M; Spritzer, Poli Mara; Schwartz, Ida V D	Dos Santos, Bruna B (Post Graduate Program in Genetics and Molecular Biology, Federal University of Rio Grande do Sul, Porto Alegre, Rio Grande do Sul, Brazil.); Colonetti, Karina (Basic Research and Advanced Investigations in Neurosciences Laboratory, Hospital de Clínicas de Porto Alegre, Rio Grande do Sul, Brazil.); Nalin, Tatiéle (Ultragenyx Brasil Farmacêutica Ltd.a, São Paulo, São Paulo, Bra…	Schwartz, Ida V D (Federal University of Rio Grande do Sul; Hospital de Clínicas de Porto Alegre)	Dos Santos, Bruna B (Federal University of Rio Grande do Sul); Colonetti, Karina (Hospital de Clínicas de Porto Alegre); Nalin, Tatiéle (Ultragenyx Brasil Farmacêutica Ltd.a, São Paulo, São Paulo, Brazil.); de Oliveira, Bibiana M (Federal University of Rio Grande do Sul); de Souza, Carolina F M (Hospital de Clínicas de Porto Alegre); Spritzer, Poli Mara (Hospital de Clínicas de Porto Alegre; Fede…	Hospital de Clínicas de Porto Alegre; Federal University Foundation of Rio Grande; Federal University of Rio Grande do Sul	grid.414449.8; grid.411598.0; grid.8532.c	Porto Alegre; Rio Grande; Porto Alegre	; ; Rio Grande do Sul	Brazil; Brazil; Brazil	Hospital de Clínicas de Porto Alegre; National Council for Scientific and Technological Development; Fundação de Amparo à Pesquisa do Estado do Rio Grande do Sul		Brazil; Brazil; Brazil			0	0			2		https://app.dimensions.ai/details/publication/pub.1148405346	32 Biomedical and Clinical Sciences; 3210 Nutrition and Dietetics	Obesity; Nutrition; Liver Disease; Digestive Diseases; Prevention		4.2 Evaluation of markers and technologies
7377	pub.1156335351	10.1590/0102-672020230002e1726	36946849	PMC10027073		BAROS PROTOCOL IN A UNIVERSITY HOSPITAL: WHAT IS THE IMPORTANCE IN THE POSTOPERATIVE RESULTS OF BARIATRIC SURGERY?	BACKGROUND: Although bariatric surgery is highly effective for the treatment of obesity and its comorbidities, preoperative weight loss has an impact on its results. AIMS: The aim of this study was to correlate preoperative weight loss with the outcome of bariatric surgery using the Bariatric Analysis and Reporting Outcome System scores. METHODS: This is a cross-sectional, observational study wit…		Conflicts of Interest: None Financial Source: None	ABCD Arquivos Brasileiros de Cirurgia Digestiva (São Paulo)			FapUNIFESP (SciELO)	0102-6720, 2317-6326	Adult; Humans; Bariatric Surgery; Body Mass Index; Cross-Sectional Studies; Hospitals; Obesity, Morbid; Quality of Life; Retrospective Studies; Treatment Outcome; Weight Loss	2023	2023	2023		36		e1726	All OA; Gold	Article	Evangelista, João; da Costa, José Henrique Cardoso Ferreira; Silva, Johnnes Henrique Vieira; Carrijo, Murilo Pimentel Leite; da Silva, Pedro Castor Batista Timóteo; Vasconcelos, Daniel Felipe Morais; de Albuquerque, e Pedro Cavalcanti	Evangelista, João (Oswaldo Cruz University Hospital, Bariatric Surgery Service, Recife, PE, Brazil, Oswaldo Cruz University Hospital, Bariatric Surgery Service – Recife (PE), Brazil; Universidade de Pernambuco, Faculty of Medical Sciences, Recife, PE, Brazil, Universidade de Pernambuco, Faculty of Medical Sciences – Recife (PE), Brazil.); da Costa, José Henrique Cardoso Ferreira (Universidade de …	da Costa, José Henrique Cardoso Ferreira (Universidade de Pernambuco)	Evangelista, João (Oswaldo Cruz University Hospital, Bariatric Surgery Service, Recife, PE, Brazil, Oswaldo Cruz University Hospital, Bariatric Surgery Service – Recife (PE), Brazil; Universidade de Pernambuco); da Costa, José Henrique Cardoso Ferreira (Universidade de Pernambuco); Silva, Johnnes Henrique Vieira (Universidade de Pernambuco); Carrijo, Murilo Pimentel Leite (Universidade de Pernamb…	Universidade de Pernambuco	grid.26141.30	Recife		Brazil						1	1				https://www.scielo.br/j/abcd/a/p7djvND9VZczybDTxy7WstC/?lang=en&format=pdf	https://app.dimensions.ai/details/publication/pub.1156335351	32 Biomedical and Clinical Sciences; 3202 Clinical Sciences	Clinical Trials and Supportive Activities; Obesity; Clinical Research; Nutrition; Patient Safety	Metabolic and endocrine	6.4 Surgery
7376	pub.1149212789	10.1186/s12889-022-13708-6	35788201	PMC9254523		The coexistence of obesogenic behaviors among Brazilian adolescents and their associated factors	BackgroundThe prevalence of obesity in adolescents has increased significantly in recent years. The growth of obesity is motivated by the association with modifiable behaviors, however, this behavioral are commonly evaluated individually, not considering the possibility of these factors coexisting in the individual. The purpose of this essay was to identify the coexistence of obesogenic behaviors…	We would like to thank the ERICA team for database. We thank the National Council for Scientific and Technological Development (CNPq) and the Dean of Research of the Universidade Federal de Minas Gerais (PRPq/UFMG).	This project was funded by the National Council for Scientific and Technological Development (Conselho Nacional de Desenvolvimento Cientı´fico e Tecnolo´gico—CNPq), Brasília, Brazil (Grant number: 442851/2019–7); National Council for Scientific and Technological Development (Conselho Nacional de Desenvolvimento Científico e Tecnológico- CNPq), Brasília, Brazil (Grant number: 431979/2018–9); Minas…	BMC Public Health			Springer Nature	1471-2458	Adolescent; Brazil; Cross-Sectional Studies; Feeding Behavior; Female; Humans; Obesity; Television	2022-07-04	2022	2022-07-04	2022-12	22	1	1290	All OA; Gold	Article	da Silva, Thales Philipe Rodrigues; Matozinhos, Fernanda Penido; Gratão, Lúcia Helena Almeida; Rocha, Luana Lara; Inácio, Monique Louise Cassimiro; de Freitas Oliveira, Cristiane; Rangel de Oliveira, Tatiana Resende Prado; Mendes, Larissa Loures	da Silva, Thales Philipe Rodrigues (Departamento de Enfermagem Materno Infantil e Saúde Pública, Postdoctoral Fellow, Ph.D in Health Sciences, Child and Adolescent Health, Universidade Federal de Minas Gerais, Escola de Enfermagem, Programa de Pós-Graduação Em Enfermagem, Belo Horizonte, MG, Brazil); Matozinhos, Fernanda Penido (Maternal and Child Nursing and Public Health Department, Nursing Sch…	Mendes, Larissa Loures (Universidade Federal de Minas Gerais)	da Silva, Thales Philipe Rodrigues (Universidade Federal de Minas Gerais); Matozinhos, Fernanda Penido (Universidade Federal de Minas Gerais); Gratão, Lúcia Helena Almeida (Universidade Federal de Minas Gerais); Rocha, Luana Lara (Universidade Federal de Minas Gerais); Inácio, Monique Louise Cassimiro (Universidade Federal de Ouro Preto); de Freitas Oliveira, Cristiane (Universidade Federal de Mi…	Universidade Federal de Ouro Preto; Universidade Federal de Minas Gerais; Pontifícia Universidade Católica de Minas Gerais	grid.411213.4; grid.8430.f; grid.412520.0	Ouro Preto; Belo Horizonte; Belo Horizonte	; Minas Gerais;	Brazil; Brazil; Brazil	National Council for Scientific and Technological Development; Fundação de Amparo à Pesquisa do Estado de Minas Gerais		Brazil; Brazil			2	2			1	https://bmcpublichealth.biomedcentral.com/counter/pdf/10.1186/s12889-022-13708-6	https://app.dimensions.ai/details/publication/pub.1149212789	4206 Public Health; 42 Health Sciences	Pediatric; Clinical Research; Behavioral and Social Science; Nutrition	Cardiovascular
7371	pub.1153435623	10.5935/1518-0557.20220049	36749806	PMC10279452		Effect of weight loss orientation on BMI in obese and overweight infertile patients	OBJECTIVE: The aim of this study was to evaluate the response to weight loss guidance in the anthropometric parameters of obesity and overweight infertile patients assisted fertilization treatment (high and low complexity). METHODS: Retrospective cohort study. This survey was conducted in a population of overweight and obese infertile patients. In the first consultation at the assisted reproducti…	The authors would like to thank the Human Reproduction Laboratory HC/GO to support this study. This study was financed in part by the Coordenação de Aperfeiçoamento de Pessoal de Nível Superior – Brasil (CAPES) - Finance Code 001.	The authors would like to thank the Human Reproduction Laboratory HC/GO to support this study. This study was financed in part by the Coordenação de Aperfeiçoamento de Pessoal de Nível Superior – Brasil (CAPES) - Finance Code 001.	JBRA Assisted Reproduction			GN1 Sistemas e Publicacoes	1517-5693, 1518-0557	Humans; Adult; Overweight; Body Mass Index; Retrospective Studies; Obesity; Infertility; Weight Loss	2022	2022	2022	2022	27	2	222-225	All OA; Bronze	Article	do C Benetti, Beatriz Bacheschi; Approbato, Mário S; Approbato, Fabiana C	do C Benetti, Beatriz Bacheschi (Nutritionist, Master’s Student in Health Sciences at the Federal University of Goiás, Brazil); Approbato, Mário S (Director of the Human Reproduction Center - Department of Obstetrics and Gynecology, Federal University of Goiás, Brazil); Approbato, Fabiana C (PhD in Health Sciences from the Federal University of Goiás, Brazil)	do C Benetti, Beatriz Bacheschi (Universidade Federal de Goiás)	do C Benetti, Beatriz Bacheschi (Universidade Federal de Goiás); Approbato, Mário S (Universidade Federal de Goiás); Approbato, Fabiana C (Universidade Federal de Goiás)	Universidade Federal de Goiás	grid.411195.9	Goiânia		Brazil	Coordenação de Aperfeicoamento de Pessoal de Nível Superior		Brazil			0	0				https://doi.org/10.5935/1518-0557.20220049	https://app.dimensions.ai/details/publication/pub.1153435623	32 Biomedical and Clinical Sciences; 3210 Nutrition and Dietetics	Prevention; Infertility; Clinical Research; Obesity; Nutrition	Metabolic and endocrine; Cancer; Stroke; Oral and gastrointestinal
7368	pub.1090927226	10.1590/0102-311x00006016	28767957			Obesidade e políticas públicas: concepções e estratégias adotadas pelo governo brasileiro	The study analyzes national strategies for dealing with obesity in Brazil in the framework of the Brazilian Unified National Health System (SUS) and the Food and Nutritional Security System (SISAN). Based on the document analysis method, we examined government documents produced in the last 15 years in the following dimensions: definitions of obesity, proposed actions, and strategies for linkage …	Agradecemos ao Programa de Estudos Pós-graduados em Política Social e à Faculdade de Nutrição Emilia de Jesus Ferreiro da Universidade Federal Fluminense. L. A. Anjos recebeu bolsa de produtividade em pesquisa do Conselho Nacional de Desenvolvimento Científico e Tecnológico (CNPq, processos 305399/2012-8 e 310461/2016-2). The authors wish to thank the Graduate Studies Program in Social Policy and…		Cadernos de Saúde Pública			FapUNIFESP (SciELO)	0102-311X, 1678-4464	Brazil; Food Supply; Government Regulation; Guidelines as Topic; Health Promotion; Humans; National Health Programs; Nutrition Policy; Obesity; Risk Factors	2017-07-27	2017	2017-07-27	2017	33	7	e00006016	All OA; Gold	Article	Dias, Patricia Camacho; Henriques, Patrícia; dos Anjos, Luiz Antonio; Burlandy, Luciene	Dias, Patricia Camacho (Universidade Federal Fluminense, Niterói, Brasil., Universidade Federal Fluminense, Universidade Federal Fluminense, Niterói, Brazil); Henriques, Patrícia (Universidade Federal Fluminense, Niterói, Brasil., Universidade Federal Fluminense, Universidade Federal Fluminense, Niterói, Brazil); dos Anjos, Luiz Antonio (Universidade Federal Fluminense, Niterói, Brasil., Universi…	Dias, Patricia Camacho (Fluminense Federal University)	Dias, Patricia Camacho (Fluminense Federal University); Henriques, Patrícia (Fluminense Federal University); dos Anjos, Luiz Antonio (Fluminense Federal University); Burlandy, Luciene (Fluminense Federal University)	Fluminense Federal University	grid.411173.1	Niterói		Brazil	National Council for Scientific and Technological Development		Brazil			63	29	1.91	12.75	3	http://www.scielo.br/pdf/csp/v33n7/en_1678-4464-csp-33-07-e00006016.pdf	https://app.dimensions.ai/details/publication/pub.1090927226	4206 Public Health; 42 Health Sciences	Nutrition; Obesity; Prevention	Oral and gastrointestinal; Cardiovascular; Metabolic and endocrine
7362	pub.1139381082	10.1590/1413-81232021267.08912021	34231673			Estudo de Riscos Cardiovasculares em Adolescentes (ERICA): fatores associados ao trabalho na adolescência	This study aimed to verify the association between work and sociodemographic factors, health behaviors, and cardiovascular risk in Brazilian adolescents. Data from the Study of Cardiovascular Risks in Adolescents (ERICA) were analyzed, with a sample of 37,815 adolescents aged 12-17 years and morning shift students. Considering complex sampling, crude and adjusted Prevalence Ratios (PR) were calcu…			Ciência & Saúde Coletiva			FapUNIFESP (SciELO)	1413-8123, 1678-4561	Adolescent; Brazil; Cardiovascular Diseases; Cross-Sectional Studies; Heart Disease Risk Factors; Humans; Male; Prevalence; Risk Factors; Socioeconomic Factors	2021-07	2021	2021-07	2021-07	26	07	2601-2612	All OA; Gold	Article	de Leon, Elisa Brosina; Tavares, Bruno Mendes; Fernandes, Tiótrefis Gomes; Gonçalves, Roberta Lins; Franco, Fernanda Figueiroa Sanchez; de Souza, Marina Batista Chaves Azevedo; Fischer, Frida Marina; de Lima Barroso, Bárbara Iansã	de Leon, Elisa Brosina (Faculdade de Educação Física e Fisioterapia, Universidade Federal do Amazonas (UFAM). Av. General Rodrigo Octávio 6200, Coroado I. 69080-900 Manaus AM Brasil. elisadleon@ufam.edu.br, Faculdade de Educação Física e Fisioterapia, Universidade Federal do Amazonas, Manaus, AM, Brazil, elisadleon@ufam.edu.br); Tavares, Bruno Mendes (Instituto de Ciências Biológicas, UFAM. Manau…		de Leon, Elisa Brosina (Federal University of Amazonas); Tavares, Bruno Mendes (Federal University of Amazonas); Fernandes, Tiótrefis Gomes (Federal University of Amazonas); Gonçalves, Roberta Lins (Federal University of Amazonas); Franco, Fernanda Figueiroa Sanchez (Federal University of Amazonas); de Souza, Marina Batista Chaves Azevedo (Universidade Federal de Sergipe); Fischer, Frida Marina (…	Federal University of Amazonas; Universidade de São Paulo; Federal University of Paraíba; Universidade Federal de Sergipe	grid.411181.c; grid.11899.38; grid.411216.1; grid.411252.1	Manaus; São Paulo; João Pessoa; Aracaju	; ; ;	Brazil; Brazil; Brazil; Brazil						3	2	0.31	1.42		https://www.scielo.br/j/csc/a/C5dpptmzcqTfJznWPCpkMMv/?lang=pt&format=pdf	https://app.dimensions.ai/details/publication/pub.1139381082	4206 Public Health; 42 Health Sciences	Pediatric; Prevention; Substance Misuse; Behavioral and Social Science; Clinical Research; Alcoholism, Alcohol Use and Health	Cardiovascular
7360	pub.1158468766	10.1590/1413-81232023286.14992022	37255143			Racial discrimination predicts the increase in body weight and BMI in Black individuals from ELSA-Brasil cohort	We investigated whether racial discrimination accelerates the weight and Body Mass Index (BMI) gain in Blacks and Browns participants of the Brazilian Longitudinal Study of Adult Health (ELSA-Brasil) in four years of follow-up. We compared body weight and BMI between the 1st (2008-2010) and 2nd visit (2012-2014) of 5,983 Blacks and Browns participants. Exposure to racial discrimination and covari…	We thank all ELSA-Brasil participants for their invaluable contribution to this study.	This study was funded by the Brazilian Ministério da Saúde (Departamento de Ciência e Tecnologia) and the Brazilian Ministério da Ciência Tecnologia e Inovação (Financiadora de Estudos e Projetos - FINEP and Conselho Nacional de Desenvolvimento Científico e Tecnológico CNPq), Grant No 01060010.00, 01060212.00, 01060300.00, 01060278.00, 01060115.00 and 01060071.00. This study was financed in part …	Ciência & Saúde Coletiva			FapUNIFESP (SciELO)	1413-8123, 1678-4561	Adult; Humans; Body Mass Index; Brazil; Longitudinal Studies; Obesity; Racism; Black People; Body Weight	2023-06	2023	2023-06	2023-06	28	06	1655-1662	All OA; Gold	Article	Machado, Amanda Viana; Camelo, Lidyane V.; de Menezes, Sara Teles; Guimarães, Joanna M. N.; Chor, Dora; Griep, Rosane Harter; de Matos, Sheila Maria Alvim; Del Carmen Bisi Molina, Maria; Giatti, Luana; Barreto, Sandhi Maria	Machado, Amanda Viana (Programa de Pós-Graduação em Saúde Coletiva, Faculdade de Medicina, Universidade Federal de Minas Gerais. Belo HorizonteMG Brasil., Programa de Pós-Graduação em Saúde Coletiva, Faculdade de Medicina, Universidade Federal de Minas Gerais, Belo Horizonte, MG, Brazil); Camelo, Lidyane V. (Escola de Medicina e Hospital de Clínicas da Universidade Federal de Minas Gerais. Av. Pr…		Machado, Amanda Viana (Universidade Federal de Minas Gerais); Camelo, Lidyane V. (Universidade Federal de Minas Gerais); de Menezes, Sara Teles (Universidade Federal de Minas Gerais); Guimarães, Joanna M. N. (Oswaldo Cruz Foundation); Chor, Dora (Oswaldo Cruz Foundation); Griep, Rosane Harter (Oswaldo Cruz Foundation); de Matos, Sheila Maria Alvim (Federal University of Bahia); Del Carmen Bisi Mo…	Universidade Federal de Ouro Preto; Universidade Federal de Minas Gerais; Universidade Federal do Espírito Santo; Oswaldo Cruz Foundation; Federal University of Bahia	grid.411213.4; grid.8430.f; grid.412371.2; grid.418068.3; grid.8399.b	Ouro Preto; Belo Horizonte; Vitória; Rio de Janeiro; Salvador	; Minas Gerais; ; ;	Brazil; Brazil; Brazil; Brazil; Brazil	Coordenação de Aperfeicoamento de Pessoal de Nível Superior; Financiadora de Estudos e Projetos; National Council for Scientific and Technological Development		Brazil; Brazil; Brazil			0	0				https://www.scielo.br/j/csc/a/FQYtVV6c98mGT34zcPgMSKg/?lang=en&format=pdf	https://app.dimensions.ai/details/publication/pub.1158468766	4202 Epidemiology; 42 Health Sciences	Obesity; Prevention; Behavioral and Social Science; Clinical Research	Cancer
7352	pub.1021774909	10.1590/s0102-311x2004000600021	15608865			Prevalence of obesity in preschool children from five towns in São Paulo State, Brazil	Health and nutritional characteristics of children under 5 years of age were investigated through a cross-sectional study in 5 small cities from different regions in the State of Sao Paulo, Brazil, which displayed different socioeconomic profiles: Bady Bassit, Bofete, Jaborandi, Morungaba, and Riversul. Data were obtained using a systematic sampling from the 1991 National Census. Anthropometric d…			Cadernos de Saúde Pública			FapUNIFESP (SciELO)	0102-311X, 1678-4464	Body Height; Brazil; Child, Preschool; Cross-Sectional Studies; Female; Humans; Income; Infant; Infant, Newborn; Male; Nutritional Status; Obesity; Prevalence	2004-12-08	2004	2004-12-08	2004-12	20	6	1627-1632	All OA; Gold	Article	Saldiva, Silvia Regina Dias Medici; Escuder, Maria Mercedes Loureiro; Venâncio, Sonia Isoyama; Benicio, Maria Helena D'Aquino	Saldiva, Silvia Regina Dias Medici (São Paulo, Instituto de Saúde, Secretaria do Estado da Saúde de São Paulo, Brasil); Escuder, Maria Mercedes Loureiro (São Paulo, Instituto de Saúde, Secretaria do Estado da Saúde de São Paulo, Brasil); Venâncio, Sonia Isoyama (São Paulo, Instituto de Saúde, Secretaria do Estado da Saúde de São Paulo, Brasil); Benicio, Maria Helena D'Aquino (São Paulo, São Paulo…		Saldiva, Silvia Regina Dias Medici (Instituto de Saúde); Escuder, Maria Mercedes Loureiro (Instituto de Saúde); Venâncio, Sonia Isoyama (Instituto de Saúde); Benicio, Maria Helena D'Aquino (Universidade de São Paulo)	Instituto de Saúde; Universidade de São Paulo	grid.472890.0; grid.11899.38	São Paulo; São Paulo	;	Brazil; Brazil						17	1	0.3	2.46		https://www.scielo.br/j/csp/a/QbQD7JcQXcsJFNWsCVcVvyb/?lang=en&format=pdf	https://app.dimensions.ai/details/publication/pub.1021774909	4206 Public Health; 42 Health Sciences	Obesity; Pediatric; Nutrition	Cardiovascular; Metabolic and endocrine; Stroke; Oral and gastrointestinal
7350	pub.1068352479	10.17533/udea.iee.v34n2a18	28569942			Risk factors associated with treatment abandonment by overweight or obese children and adolescents	OBJECTIVE: To evaluate the risk factors associated with treatment abandonment by overweight or obese children and adolescents. METHODS: A cross-sectional study, conducted in 2011, at the Childhood Obesity Center, in Campina Grande, Brazil, with the records of 208 children and adolescents, between three and 18 years of age, divided into two groups: Group I included those who abandoned treatment, a…			Investigación y Educación en Enfermería			Universidad de Antioquia	0120-5307, 2216-0280	Adolescent; Brazil; Child; Child, Preschool; Cross-Sectional Studies; Educational Status; Female; Humans; Income; Male; Overweight; Patient Compliance; Pediatric Obesity; Risk Factors; Socioeconomic Factors	2016-07-15	2016		2016-07-15	34	2	378-386	All OA; Gold	Article	Soares Mariz, Larissa; Campos Muniz Medeiros, Carla; Cruz Enders, Bertha; Nascimento Kluczynik Vieira, Caroline Evelin; Aires Silva Medeiros, Kaio Keomma; Silva Coura, Alexsandro	Soares Mariz, Larissa (Federal University of Rio Grande do Norte, Brazil.); Campos Muniz Medeiros, Carla (State University of Paraíba, Brazil.); Cruz Enders, Bertha (Federal University of Rio Grande do Norte, Brazil, bertha@ufrnet.br.); Nascimento Kluczynik Vieira, Caroline Evelin (Federal University of Rio Grande do Norte, Brazil.); Aires Silva Medeiros, Kaio Keomma (State University of Paraíba,…		Soares Mariz, Larissa (Federal University of Rio Grande do Norte); Campos Muniz Medeiros, Carla (State University of Paraíba); Cruz Enders, Bertha (Federal University of Rio Grande do Norte); Nascimento Kluczynik Vieira, Caroline Evelin (Federal University of Rio Grande do Norte); Aires Silva Medeiros, Kaio Keomma (State University of Paraíba); Silva Coura, Alexsandro (State University of Paraíba)	State University of Paraíba; Federal University of Rio Grande do Norte	grid.412307.3; grid.411233.6	Campina Grande; Natal	;	Brazil; Brazil						1	0	0.07	0.19		http://aprendeenlinea.udea.edu.co/revistas/index.php/iee/article/download/323273/20780489	https://app.dimensions.ai/details/publication/pub.1068352479	32 Biomedical and Clinical Sciences; 4206 Public Health; 42 Health Sciences; 3210 Nutrition and Dietetics	Clinical Research; Nutrition; Pediatric; Obesity; Prevention	Cardiovascular; Metabolic and endocrine	7.1 Individual care needs
7347	pub.1048912614	10.2223/jped.2203	22915078			Excesso de peso e fatores associados em crianças da região nordeste do Brasil	OBJECTIVE: To investigate the prevalence of overweight and its association with socioeconomic, biological, and maternal factors in children under 5 years of age in the semiarid region of the state of Alagoas. METHODS: This was a cross-sectional study with a representative sample. We evaluated child variables (excess weight, sex, birth weight, prematurity, duration of breastfeeding, and origin) an…			Jornal de Pediatria			Jornal de Pediatria	0021-7557, 1678-4782	Brazil; Breast Feeding; Child, Preschool; Cross-Sectional Studies; Female; Humans; Infant; Infant, Newborn; Logistic Models; Male; Mothers; Nutritional Status; Obesity; Overweight; Prevalence; Socioeconomic Factors	2012-08-20	2012		2012-08-20	88	4	347-352	All OA; Bronze	Article	de A. Moreira, Marcella; Cabral, Poliana C.; da S. Ferreira, Haroldo; de Lira, Pedro I. C.	de A. Moreira, Marcella (Universidade Federal de Pernambuco, Recife); Cabral, Poliana C. (UFPE, Recife); da S. Ferreira, Haroldo (Universidade Federal de Alagoas, Maceió); de Lira, Pedro I. C. (UFPE, Recife)		de A. Moreira, Marcella (Federal University of Pernambuco); Cabral, Poliana C. (Federal University of Pernambuco); da S. Ferreira, Haroldo (Federal University of Alagoas); de Lira, Pedro I. C. (Federal University of Pernambuco)	Federal University of Pernambuco; Federal University of Alagoas	grid.411227.3; grid.411179.b	Recife; Maceió	;	Brazil; Brazil						24	1	0.76	4.03	5	http://www.jped.com.br/conteudo/12-88-04-347/port.pdf	https://app.dimensions.ai/details/publication/pub.1048912614	32 Biomedical and Clinical Sciences; 3210 Nutrition and Dietetics	Pediatric; Nutrition; Obesity; Prevention	Metabolic and endocrine; Reproductive health and childbirth; Oral and gastrointestinal	3.1 Primary prevention interventions to modify behaviours or promote wellbeing
7340	pub.1045454562	10.1590/1516-3180.2014.1325630	25054968	PMC10496754		Relationship between birth weight and overweight/obesity among students in Florianópolis, Santa Catarina, Brazil: a retrospective cohort study	CONTEXT AND OBJECTIVE: Being born heavier than 4 kg is associated with current overweight and obesity over the long term. The objective here was to ascertain whether birth weight was related to overweight or obese status, among 7 to 14-year-old schoolchildren, taking into consideration the possible interactions between socioeconomic factors and other biological variables. DESIGN AND SETTING: Retr…		Sources of funding: Research funded by the National Council for Scientific and Technological Development (CNPq) (Procedural no. 402322/2005-3 - Call for bid MCT/CNPq/MS-SCTIE-DECIT/SAS-DAB 51/2005)	Sao Paulo Medical Journal			FapUNIFESP (SciELO)	1516-3180, 1806-9460	Adolescent; Birth Weight; Brazil; Child; Female; Gestational Age; Humans; Infant, Newborn; Male; Nutritional Status; Obesity; Overweight; Parents; Prevalence; Retrospective Studies; Sex Factors; Socioeconomic Factors; Students	2014-07-22	2014	2014-07-22	2014	132	05	273-281	All OA; Gold	Article	Rossi, Camila Elizandra; Vasconcelos, Francisco de Assis Guedes de	Rossi, Camila Elizandra (Universidade Federal da Fronteira Sul, Chapecó, Santa Catarina, Brazil, MSc. Assistant Professor, Undergraduate Nutrition Course, Universidade Federal da Fronteira Sul (UFFS), Chapecó, Santa Catarina, Brazil); Vasconcelos, Francisco de Assis Guedes de (Universidade Federal de Santa Catarina, Department of Public Health, Florianópolis, Santa Catarina, Brazil, PhD. Titular …	Rossi, Camila Elizandra (Federal University of Fronteira Sul)	Rossi, Camila Elizandra (Federal University of Fronteira Sul); Vasconcelos, Francisco de Assis Guedes de (Universidade Federal de Santa Catarina)	Universidade Federal de Santa Catarina; Federal University of Fronteira Sul	grid.411237.2; grid.440565.6	Florianópolis; Chapecó	;	Brazil; Brazil	National Council for Scientific and Technological Development		Brazil			5	0	0.28	0.85	1	https://www.scielo.br/j/spmj/a/9NnYnqrjKSs6MWS3JFRVsQj/?lang=en&format=pdf	https://app.dimensions.ai/details/publication/pub.1045454562	4206 Public Health; 32 Biomedical and Clinical Sciences; 3210 Nutrition and Dietetics; 42 Health Sciences	Clinical Research; Behavioral and Social Science; Obesity; Basic Behavioral and Social Science; Nutrition; Pediatric; Prevention	Oral and gastrointestinal; Cancer; Metabolic and endocrine
7336	pub.1110282857	10.1590/1980-549720180008.supl.1	30517459			Estado nutricional de escolares adolescentes no Brasil: a Pesquisa Nacional de Saúde dos Escolares 2015	INTRODUCTION: Obesity has increased in Brazil for all age groups. Overweight at the end of adolescence indicates a high probability of unhealthy weight in adulthood. OBJECTIVE: To describe anthropometric data of the National Adolescent School-based Health Survey (PeNSE) 2015 and its distribution according to geographic and socioeconomic strata. METHODS: Data from the PeNSE 2015 was used. The anal…			Revista Brasileira de Epidemiologia			FapUNIFESP (SciELO)	1415-790X, 1980-5497	Adolescent; Adolescent Health; Body Mass Index; Body Weight; Brazil; Child; Female; Geography; Humans; Male; Nutrition Surveys; Nutritional Status; Pediatric Obesity; Prevalence; Schools; Sex Distribution; Socioeconomic Factors; Young Adult	2018	2018	2018		21	suppl 1	e180008	All OA; Gold	Article	Conde, Wolney Lisbôa; da Silva Mazzeti, Camila Medeiros; Silva, Jéssica Cumpian; dos Santos, Iolanda Karla Santana; dos Reis Santos, Aline Micaele	Conde, Wolney Lisbôa (Faculdade de Saúde Pública, Universidade de São Paulo - São Paulo (SP), Brasil., Universidade de São Paulo, Faculdade de Saúde Pública, Universidade de São Paulo, São Paulo, SP, Brazil); da Silva Mazzeti, Camila Medeiros (Faculdade de Saúde Pública, Universidade de São Paulo - São Paulo (SP), Brasil., Universidade de São Paulo, Faculdade de Saúde Pública, Universidade de São…		Conde, Wolney Lisbôa (Universidade de São Paulo); da Silva Mazzeti, Camila Medeiros (Universidade de São Paulo); Silva, Jéssica Cumpian (Universidade de São Paulo); dos Santos, Iolanda Karla Santana (Universidade de São Paulo; Universidade Federal do ABC); dos Reis Santos, Aline Micaele (Universidade de São Paulo)	Universidade de São Paulo; Universidade Federal do ABC	grid.11899.38; grid.412368.a	São Paulo; Santo André	;	Brazil; Brazil						20	9	1	5.23		http://www.scielo.br/pdf/rbepid/v21s1/en_1980-5497-rbepid-21-s1-e180008.pdf	https://app.dimensions.ai/details/publication/pub.1110282857	4206 Public Health; 42 Health Sciences	Nutrition; Pediatric; Obesity	Cancer; Cardiovascular; Stroke
7331	pub.1002330417	10.1016/j.jped.2013.02.021	23850108			Trends of underweight, overweight, and obesity in Brazilian children and adolescents	OBJECTIVE: To describe and analyze the trends of occurrence of underweight, overweight, and obesity in schoolchildren. METHODS: This was a longitudinal study of trends conducted in a voluntary sample of Brazilian children and adolescents. The sample was grouped by year of collection (period I: 2005 and 2006; period II: 2007 and 2008, and period III: 2009-2011), age category (children: 7 to 10 yea…	The authors would like to thank the teachers of the institutions participating in the PROESP-Br for applying the test and creating the database. They would also like to thank the members of the PROESP-Br study group, and CAPES and CNPq for the scholarships and scientific productivity grants.		Jornal de Pediatria			Elsevier	0021-7557, 1678-4782	Adolescent; Body Mass Index; Brazil; Child; Female; Forecasting; Humans; Longitudinal Studies; Male; Nutritional Status; Obesity; Overweight; Prevalence; Thinness; Time Factors	2013-07-10	2013	2013-07-10	2013-09	89	5	456-461	All OA; Gold	Article	Flores, Larissa S.; Gaya, Anelise R.; Petersen, Ricardo D.S.; Gaya, Adroaldo	Flores, Larissa S. (Master's Degree in Human Movement Sciences, Universidade Federal do Rio Grande do Sul (UFRGS), Porto Alegre, RS, Brazil); Gaya, Anelise R. (PhD in Physical Activity and Health, Universidade do Porto, Porto, Portugal); Petersen, Ricardo D.S. (PhD at University of Maryland and Associate Professor 3, UFRGS, Porto Alegre, RS, Brazil); Gaya, Adroaldo (PhD in Sports Sciences - Pedag…	Flores, Larissa S. (Federal University of Rio Grande do Sul)	Flores, Larissa S. (Federal University of Rio Grande do Sul); Gaya, Anelise R. (University of Porto); Petersen, Ricardo D.S. (PhD at University of Maryland and Associate Professor 3, UFRGS, Porto Alegre, RS, Brazil; Federal University of Rio Grande do Sul); Gaya, Adroaldo (University of Porto; Federal University of Rio Grande do Sul)	Federal University of Rio Grande do Sul; University of Porto	grid.8532.c; grid.5808.5	Porto Alegre; Porto	Rio Grande do Sul;	Brazil; Portugal	Coordenação de Aperfeicoamento de Pessoal de Nível Superior; National Council for Scientific and Technological Development		Brazil; Brazil			69	6	2.29	10.94		https://doi.org/10.1016/j.jped.2013.02.021	https://app.dimensions.ai/details/publication/pub.1002330417	32 Biomedical and Clinical Sciences; 3210 Nutrition and Dietetics	Prevention; Pediatric; Nutrition; Obesity	Cancer; Oral and gastrointestinal; Cardiovascular
7326	pub.1151616009	10.1038/s41430-022-01217-z	36203009			Metabolic syndrome and risk factors in children: a risk score proposal	Introduction/ObjectiveThe lack of international consensus on the definition of Metabolic Syndrome (MS) in the pediatric population makes it difficult to estimate its prevalence. In this study, we intend to identify MS prevalence and a cutoff point based on a continuous score in children aged four to seven years.MethodsA cross-sectional study of 402 children (4–7 years) monitored by the Lactation …	We thank all the children who participated in this study and their parents and/or guardians for believing in our work. We are grateful to the National Council for Scientific and Technological Development (CNPq) for granting the master’s scholarship.		European Journal of Clinical Nutrition			Springer Nature	0954-3007, 1476-5640	Male; Female; Child; Humans; Metabolic Syndrome; Cross-Sectional Studies; Risk Factors; Sensitivity and Specificity; ROC Curve; Waist Circumference; Triglycerides; Body Mass Index	2022-10-06	2022	2022-10-06	2023-02	77	2	278-282	Closed	Article	Lourenço, Larissa Pereira; Viola, Poliana Cristina de Almeida Fonseca; Franceschini, Sylvia do Carmo Castro; Rosa, Carla de Oliveira Barbosa; Ribeiro, Sarah Aparecida Vieira	Lourenço, Larissa Pereira (Department of Nutrition and Health, Universidade Federal de Viçosa (UFV), Viçosa, Minas Gerais, Brazil); Viola, Poliana Cristina de Almeida Fonseca (Department of Nutrition, Universidade Federal do Piauí (UFPI), Teresina, Piauí, Brazil); Franceschini, Sylvia do Carmo Castro (Department of Nutrition and Health, Universidade Federal de Viçosa (UFV), Viçosa, Minas Gerais, …	Lourenço, Larissa Pereira (Universidade Federal de Viçosa)	Lourenço, Larissa Pereira (Universidade Federal de Viçosa); Viola, Poliana Cristina de Almeida Fonseca (Federal University of Piauí); Franceschini, Sylvia do Carmo Castro (Universidade Federal de Viçosa); Rosa, Carla de Oliveira Barbosa (Universidade Federal de Viçosa); Ribeiro, Sarah Aparecida Vieira (Universidade Federal de Viçosa)	Federal University of Piauí; Universidade Federal de Viçosa	grid.412380.c; grid.12799.34	Teresina; Viçosa	;	Brazil; Brazil	National Council for Scientific and Technological Development		Brazil			3	3			1		https://app.dimensions.ai/details/publication/pub.1151616009	32 Biomedical and Clinical Sciences; 3202 Clinical Sciences	Prevention; Cardiovascular; Pediatric		2.4 Surveillance and distribution
7320	pub.1027063463	10.1590/s0021-75572007000200010	17426871			Evolução em duas séries históricas do índice de massa corporal em adolescentes	OBJECTIVE: To verify the evolution of body mass index (BMI) between two studies of adolescent populations. METHODS: Data on the BMI of 8,020 adolescents aged 10 to 15 years living in the city of São Paulo, Brazil, and enrolled on the 2005 study entitled "The nutritional profile of adolescents at public and private schools in São Paulo" were compared with data from the 1989 National Nutrition and …			Jornal de Pediatria			FapUNIFESP (SciELO)	0021-7557, 1678-4782	Adolescent; Age Distribution; Age Factors; Biological Evolution; Body Mass Index; Body Weight; Brazil; Child; Female; Humans; Male; Nutrition Surveys; Nutritional Status; Obesity; Prevalence; Sex Distribution; Sex Factors	2007-04	2007	2007-04	2007	83	2	157-162	All OA; Gold	Article	de Pádua Cintra, Isa; Passos, Maria Aparecida Zanetti; Fisberg, Mauro; Machado, Helymar Costa	de Pádua Cintra, Isa (São Paulo, São Paulo, Universidade Federal de São Paulo, Escola Paulista de Medicina, Departamento de Pediatria, Brazil); Passos, Maria Aparecida Zanetti (São Paulo, São Paulo, Universidade Federal de São Paulo, EPM, Departamento de Pediatria, Brazil); Fisberg, Mauro (São Paulo, São Paulo, Universidade Federal de São Paulo, EPM, Departamento de Pediatria, Brazil); Machado, H…		de Pádua Cintra, Isa (Federal University of São Paulo); Passos, Maria Aparecida Zanetti (Federal University of São Paulo); Fisberg, Mauro (Federal University of São Paulo); Machado, Helymar Costa (State University of Campinas)	Federal University of São Paulo; State University of Campinas	grid.411249.b; grid.411087.b	São Paulo; Campinas	;	Brazil; Brazil						14	0	0.28	1.41		https://www.scielo.br/j/jped/a/W8RfZbXqY6WPzRbLnL9JsDc/?lang=pt&format=pdf	https://app.dimensions.ai/details/publication/pub.1027063463	32 Biomedical and Clinical Sciences; 3210 Nutrition and Dietetics	Prevention; Nutrition; Pediatric	Stroke; Oral and gastrointestinal; Cancer
7316	pub.1099709440	10.1590/1413-812320172212.04812016	29267722			O sobrepeso e a obesidade não estão associados com a pressão arterial elevada em jovens praticantes de esportes	The aim of this study was to analyze the association between overweight and obesity with high blood pressure (HBP) according to sports practice in young people. Took part in this study 636 young people aged 10 to 17 years of Londrina, Parana State, Brazil. Sex, age, parental education, sedentary behavior, sports practice, nutritional status and blood pressure were analysed. Poisson regression was…			Ciência & Saúde Coletiva			FapUNIFESP (SciELO)	1413-8123, 1678-4561	Adolescent; Blood Pressure; Brazil; Child; Cross-Sectional Studies; Female; Humans; Hypertension; Male; Nutritional Status; Obesity; Overweight; Poisson Distribution; Prevalence; Risk Factors; Sedentary Behavior; Sports	2017-12	2017		2017-12	22	12	4051-4060	All OA; Gold	Article	Coledam, Diogo Henrique Constantino; Ferraiol, Philippe Fanelli; Pires, Raymundo; de Aguiar Greca, João Paulo; de Oliveira, Arli Ramos	Coledam, Diogo Henrique Constantino (Instituto Federal de Educação, Ciência e Tecnologia de São Paulo, Instituto Federal de Educação, Ciência e Tecnologia de São Paulo, Boituva, SP, Brasil, diogohcc@yahoo.com.br, Instituto Federal de Educação, Ciência e Tecnologia de São Paulo. Av. Zélia de Lima Rosa 100, Portal dos Pássaros. 18550-000 Boituva SP Brasil. diogohcc@yahoo.com.br); Ferraiol, Philippe…		Coledam, Diogo Henrique Constantino (Instituto Federal de Educação, Ciência e Tecnologia de São Paulo, Instituto Federal de Educação, Ciência e Tecnologia de São Paulo, Boituva, SP, Brasil, diogohcc@yahoo.com.br, Instituto Federal de Educação, Ciência e Tecnologia de São Paulo. Av. Zélia de Lima Rosa 100, Portal dos Pássaros. 18550-000 Boituva SP Brasil. diogohcc@yahoo.com.br); Ferraiol, Philippe…	Londrina State University; Brunel University London; Universidade Norte do Paraná	grid.411400.0; grid.7728.a; grid.441851.d	Londrina; London; Londrina	; ;	Brazil; United Kingdom; Brazil						4	2		0.81		http://www.scielo.br/pdf/csc/v22n12/en_1413-8123-csc-22-12-4051.pdf	https://app.dimensions.ai/details/publication/pub.1099709440	4206 Public Health; 42 Health Sciences	Cardiovascular; Obesity; Nutrition	Metabolic and endocrine; Cardiovascular
7314	pub.1148716418	10.3390/nu14122472	35745202	PMC9227558		Food and Nutrition Public Policies in Brazil: From Malnutrition to Obesity	"Nutrition transition" describes the shifts in dietary consumption and energy expenditure influenced by economic, demographic, and epidemiological changes at a population level. This phenomenon has been associated with rising obesity rates worldwide, especially in developed countries. In Brazil, the historical analysis of temporal trends between malnutrition and obesity characterized the nutritio…		Personal funding to L.M.W. by Fundação de Amparo a Pesquisa do Estado de São Paulo (FAPESP) grant number: 2020/08687-9.	Nutrients			MDPI	2072-6643	Brazil; Food Supply; Humans; Malnutrition; Nutrition Policy; Obesity	2022-06-15	2022	2022-06-15		14	12	2472	All OA; Gold	Article	Watanabe, Ligia Moriguchi; Delfino, Heitor Bernardes Pereira; de Souza Pinhel, Marcela Augusta; Noronha, Natália Yumi; Diani, Luisa Maria; do Prado Assumpção, Lucca Cintra; Nicoletti, Carolina Ferreira; Nonino, Carla Barbosa	Watanabe, Ligia Moriguchi (Department of Health Sciences, Ribeirao Preto Medical School, University of Sao Paulo, Ribeirão Preto 14049-900, Brazil;, assumpcao.jandyra@usp.br, (L.C.d.P.A.);, carla@fmrp.usp.br, (C.B.N.)); Delfino, Heitor Bernardes Pereira (Department of Internal Medicine, Ribeirao Preto Medical School, University of Sao Paulo, Ribeirão Preto 14049-900, Brazil;, heitorbernardes@usp.…	Watanabe, Ligia Moriguchi (Universidade de São Paulo)	Watanabe, Ligia Moriguchi (Universidade de São Paulo); Delfino, Heitor Bernardes Pereira (Universidade de São Paulo; Department of Internal Medicine, Ribeirao Preto Medical School, University of Sao Paulo, Ribeirão Preto 14049-900, Brazil;, heitorbernardes@usp.br, (H.B.P.D.);, marcelapinhel@yahoo.com.br, (M.A.d.S.P.);, natty.yumi@gmail.com, (N.Y.N.);, luisa.diani@usp.br, (L.M.D.)); de Souza Pinhe…	São Paulo State University; Universidade de São Paulo	grid.410543.7; grid.11899.38	São Paulo; São Paulo	;	Brazil; Brazil	São Paulo Research Foundation		Brazil	grant.9654863	20/08687-9	4	4			47	https://www.mdpi.com/2072-6643/14/12/2472/pdf?version=1655268588	https://app.dimensions.ai/details/publication/pub.1148716418	4206 Public Health; 32 Biomedical and Clinical Sciences; 3210 Nutrition and Dietetics; 42 Health Sciences	Nutrition; Obesity	Oral and gastrointestinal; Cardiovascular; Metabolic and endocrine; Stroke; Cancer
7311	pub.1134447401	10.1136/jech-2020-214740	33419789			Racial inequality, racial discrimination and obesity incidence in adults from the ELSA-Brasil cohort	BACKGROUND: This study investigated whether self-reported race/skin colour and perceived racial discrimination predict higher obesity incidence after approximately 4-year follow-up of the Brazilian Longitudinal Study of Adult Health (ELSA-Brasil). We also investigated whether these associations are modified by educational level. METHODS: Following exclusion of individuals defined as obese (body m…	We would like to thank all Brazilian Longitudinal Study of Adult Health (ELSA-Brasil) participants for their invaluable contribution to this study.	This study was funded by the Brazilian Ministry of Health (Department of Science and Technology) and the Brazilian Ministry of Science, Technology and Innovation (FINEP, Financiadora de Estudos e Projetos and CNPq, National Research Council), Grant No 01 06 0010.00, 01 06 0212.00, 01 06 0300.00, 01 06 0278.00, 01 06 0115.00 and 01 06 0071.00. This study was financed in part by the Coordenação de …	Journal of Epidemiology & Community Health			BMJ	0142-467X, 1470-2738, 0143-005x		2021-01-08	2021	2021-01-08	2021-07	75	7	695-701	Closed	Article	Machado, Amanda Viana; Camelo, Lidyane V; Chor, Dora; Griep, Rosane H; Guimarães, Joanna M N; Giatti, Luana; Barreto, Sandhi Maria	Machado, Amanda Viana (Postgraduate Program in Public Health, Faculdade de Medicina, Universidade Federal de Minas Gerais, Belo Horizonte, Minas Gerais, Brazil); Camelo, Lidyane V (Department of Preventive and Social Medicine, Faculdade de Medicina, Universidade Federal de Minas Gerais, Belo Horizonte, Minas Gerais, Brazil); Chor, Dora (Department of Epidemiology and Quantitative Methods, Nationa…	Camelo, Lidyane V (Universidade Federal de Minas Gerais)	Machado, Amanda Viana (Universidade Federal de Minas Gerais); Camelo, Lidyane V (Universidade Federal de Minas Gerais); Chor, Dora (Oswaldo Cruz Foundation); Griep, Rosane H (Oswaldo Cruz Foundation); Guimarães, Joanna M N (Oswaldo Cruz Foundation); Giatti, Luana (Universidade Federal de Minas Gerais); Barreto, Sandhi Maria (Universidade Federal de Minas Gerais)	Oswaldo Cruz Foundation; Universidade Federal de Minas Gerais	grid.418068.3; grid.8430.f	Rio de Janeiro; Belo Horizonte	; Minas Gerais	Brazil; Brazil	Fundação de Amparo à Pesquisa do Estado de Minas Gerais; National Council for Scientific and Technological Development; Coordenação de Aperfeicoamento de Pessoal de Nível Superior; Financiadora de Estudos e Projetos		Brazil; Brazil; Brazil; Brazil			8	7	0.55	3.49			https://app.dimensions.ai/details/publication/pub.1134447401	4202 Epidemiology; 4206 Public Health; 42 Health Sciences	Obesity; Clinical Research; Prevention; Nutrition; Behavioral and Social Science
7309	pub.1050941769	10.1590/1516-3180.2015.0227121	27355800	PMC10496595		Prevalence of stunting and overweight/obesity among Brazilian children according to different epidemiological scenarios: systematic review and meta-analysis	CONTEXT AND OBJECTIVE: Within the Brazilian nutritional panorama, coexistence of antagonistic nutritional disorders can be seen, especially the increasing prevalence of overweight and the persistence of significant rates of chronic malnutrition in vulnerable groups of the population. Because these are major public health problems, this study aimed to ascertain the prevalence of stunting and overw…		Sources of funding: None	Sao Paulo Medical Journal			FapUNIFESP (SciELO)	1516-3180, 1806-9460	Anthropometry; Body Height; Brazil; Child; Child Day Care Centers; Child Nutrition Disorders; Growth Disorders; Humans; Obesity; Prevalence	2015-04-14	2015	2015-04-14	2016-06	134	03	251-262	All OA; Gold	Article	da Cunha Sousa, Carolina Pereira; de Olinda, Ricardo Alves; Pedraza, Dixis Figueroa	da Cunha Sousa, Carolina Pereira (MSc. Postgraduate Public Health Program, Universidade Estadual da Paraíba (UEPB), Campina Grande, PB, Brasil., Universidade Estadual da Paraíba, Universidade Estadual da Paraíba, Campina Grande, PB, Brazil); de Olinda, Ricardo Alves (PhD. Professor in the Department of Statistics, Universidade Estadual da Paraíba (UEPB), Campina Grande, PB, Brasil., Universidade …	Pedraza, Dixis Figueroa (State University of Paraíba)	da Cunha Sousa, Carolina Pereira (State University of Paraíba); de Olinda, Ricardo Alves (State University of Paraíba); Pedraza, Dixis Figueroa (State University of Paraíba)	State University of Paraíba	grid.412307.3	Campina Grande		Brazil						10	3	0.35	1.78		http://www.scielo.br/pdf/spmj/v134n3/1806-9460-spmj-134-03-00251.pdf	https://app.dimensions.ai/details/publication/pub.1050941769	32 Biomedical and Clinical Sciences; 4206 Public Health; 42 Health Sciences; 3210 Nutrition and Dietetics	Nutrition; Obesity; Prevention; Pediatric	Oral and gastrointestinal
7308	pub.1151340518	10.20945/2359-3997000000514	36155120	PMC10118750		Risk predictors of advanced hepatic fibrosis in patients with nonalcoholic fatty liver disease – a survey in a university hospital in Brazil	Objective: Describe the clinical profile of patients with biopsy-proven non-alcoholic fatty liver disease (NAFLD) and analyze the risk predictors of hepatic fibrosis in outpatient follow-up at a university hospital. Methods: Demographic, clinical and laboratory data of a cohort of 143 patients with biopsy-proven NAFLD were retrospectively analysed under univariate analyses. Diagnostic accuracy, d…	the authors would like to acknowledge the Division of Gastroenterology of the University Hospital of the Ribeirão Preto Medical School, University of São Paulo, Brazil.	Funding: this study has no funding.	Archives of Endocrinology and Metabolism			Archives of Endocrinology and Metabolism	2359-3997, 2359-4292	Humans; Female; Middle Aged; Male; Non-alcoholic Fatty Liver Disease; Aspartate Aminotransferases; Alanine Transaminase; Retrospective Studies; Brazil; Metabolic Syndrome; Biomarkers; Liver Cirrhosis; Biopsy; Fibrosis; Diabetes Mellitus; Hypertension; Glucose; Hospitals	2022-09-20	2022	2022-09-20	2022-09-20	66	6	823-830	All OA; Gold	Article	Andrade, Thaís Grecca; Xavier, Luana Cavalcanti Dias; Souza, Fernanda Fernandes; Araújo, Roberta Chaves	Andrade, Thaís Grecca (Universidade de São Paulo, Faculdade de Medicina de Ribeirão Preto, Ribeirão Preto, SP, Brasil, Faculdade de Medicina de Ribeirão Preto, Universidade de São Paulo, Ribeirão Preto, SP, Brasil); Xavier, Luana Cavalcanti Dias (Universidade de São Paulo, Faculdade de Medicina de Ribeirão Preto, Hospital das Clínicas, Ribeirão Preto, SP, Brasil, Divisão de Gastroenterologia do H…	Araújo, Roberta Chaves (Hospital das Clínicas da Faculdade de Medicina da Universidade de São Paulo; Universidade de São Paulo)	Andrade, Thaís Grecca (Universidade de São Paulo); Xavier, Luana Cavalcanti Dias (Hospital das Clínicas da Faculdade de Medicina da Universidade de São Paulo; Universidade de São Paulo); Souza, Fernanda Fernandes (Hospital das Clínicas da Faculdade de Medicina da Universidade de São Paulo; Universidade de São Paulo); Araújo, Roberta Chaves (Hospital das Clínicas da Faculdade de Medicina da Univer…	Hospital das Clínicas da Faculdade de Medicina da Universidade de São Paulo; Universidade de São Paulo	grid.411074.7; grid.11899.38	São Paulo; São Paulo	;	Brazil; Brazil						0	0				https://www.aem-sbem.com/wp-content/uploads/articles_xml/2359-4292-aem-66-06-0823/2359-4292-aem-66-06-0823.pdf	https://app.dimensions.ai/details/publication/pub.1151340518	32 Biomedical and Clinical Sciences; 3202 Clinical Sciences	Clinical Research; Digestive Diseases; Chronic Liver Disease and Cirrhosis; Liver Disease; Diabetes
7308	pub.1136845990	10.1055/s-0041-1724080	35652014	PMC9142232		Perfil epidemiológico e clínico dos pacientes submetidos a artroplastia total do joelho*	Objective To define the epidemiological profile and the associated comorbidities of patients submitted to total knee arthroplasty (TKA) in two reference hospitals. Materials and Methods During the present cross-sectional observational study, 294 patients submitted to TKA were evaluated in 2 tertiary care hospitals. The diagnosis of self-reported comorbidities was collected by direct interview. Th…			Revista Brasileira de Ortopedia			Thieme	0102-3616, 2255-4971, 1982-4378		2021-03-31	2021	2021-03-31	2022-04	57	2	223-229	All OA; Gold	Article	Loures, Fabrício Bolpato; de Araújo Góes, Rogério Franco; Gusmão, Caio Veloso; Pires e Albuquerque, Rodrigo Sattamini; Labronici, Pedro José	Loures, Fabrício Bolpato (Hospital Santa Teresa, Petrópolis, RJ, Brasil; Universidade do Estado do Rio de Janeiro, Rio de Janeiro, RJ, Brasil); de Araújo Góes, Rogério Franco (Hospital Santa Teresa, Petrópolis, RJ, Brasil); Gusmão, Caio Veloso (Hospital Santa Teresa, Petrópolis, RJ, Brasil); Pires e Albuquerque, Rodrigo Sattamini (Departamento de Ortopedia e Traumatologia, Universidade Federal Fl…		Loures, Fabrício Bolpato (Hospital Santa Teresa, Petrópolis, RJ, Brasil; Rio de Janeiro State University); de Araújo Góes, Rogério Franco (Hospital Santa Teresa, Petrópolis, RJ, Brasil); Gusmão, Caio Veloso (Hospital Santa Teresa, Petrópolis, RJ, Brasil); Pires e Albuquerque, Rodrigo Sattamini (Fluminense Federal University); Labronici, Pedro José (Fluminense Federal University)	Rio de Janeiro State University; Fluminense Federal University	grid.412211.5; grid.411173.1	Rio de Janeiro; Niterói	;	Brazil; Brazil						0	0		0		http://www.thieme-connect.de/products/ejournals/pdf/10.1055/s-0041-1724080.pdf	https://app.dimensions.ai/details/publication/pub.1136845990	32 Biomedical and Clinical Sciences; 3202 Clinical Sciences	Clinical Research; Obesity; Prevention		7.1 Individual care needs
7306	pub.1133478284	10.1590/s1980-220x2019036203654	33331505			Sobrepeso e obesidade associados à pressão arterial elevada: um estudo seccional em escolares brasileiros*	OBJECTIVE: To verify the association among overweight, obesity and high blood pressure in Brazilian students aged between 6 and 10 years old. METHOD: Cross-sectional study carried out in the city of Macaé, RJ, in which body mass, height and blood pressure were collected. The body mass index was calculated using the Anthro Plus software and classified according to SISVAN. High systolic/diastolic b…			Revista da Escola de Enfermagem da USP			FapUNIFESP (SciELO)	0080-6234, 1980-220X	Body Mass Index; Brazil; Child; Cross-Sectional Studies; Humans; Hypertension; Overweight; Pediatric Obesity; Prevalence; Students	2020	2020	2020		54		e03654	All OA; Gold	Article	Pereira, Flávia Erika Felix; da Costa Teixeira, Fabiana; Kac, Gilberto; de Abreu Soares, Eliane; Ribeiro, Beatriz Gonçalves	Pereira, Flávia Erika Felix (Universidade Federal do Rio de Janeiro, Instituto de Nutrição Josué de Castro, Programa de Pós-Graduação em Nutrição, Rio de Janeiro, RJ, Brasil, Universidade Federal do Rio de Janeiro, Instituto de Nutrição Josué de Castro, Programa de Pós-Graduação em Nutrição, Rio de Janeiro, RJ, Brasil.); da Costa Teixeira, Fabiana (Universidade Federal do Rio de Janeiro, Institut…	Pereira, Flávia Erika Felix (Federal University of Rio de Janeiro)	Pereira, Flávia Erika Felix (Federal University of Rio de Janeiro); da Costa Teixeira, Fabiana (Federal University of Rio de Janeiro); Kac, Gilberto (Federal University of Rio de Janeiro); de Abreu Soares, Eliane (Rio de Janeiro State University); Ribeiro, Beatriz Gonçalves (Federal University of Rio de Janeiro)	Federal University of Rio de Janeiro; Rio de Janeiro State University	grid.8536.8; grid.412211.5	Rio de Janeiro; Rio de Janeiro	;	Brazil; Brazil						3	3	0.18	1.02		http://www.scielo.br/pdf/reeusp/v54/en_1980-220X-reeusp-54-e03654.pdf	https://app.dimensions.ai/details/publication/pub.1133478284	4206 Public Health; 42 Health Sciences	Nutrition; Pediatric; Obesity	Cancer; Cardiovascular
7303	pub.1011177952	10.1590/0102-311x00081315	27828611			Associação entre cor/raça, obesidade e diabetes em idosos da comunidade: dados do Estudo FIBRA	This study sought to investigate the effect of race on measures of body fat (body mass index - BMI, waist circumference - WC and waist-hip ratio - WHR), as well as its relationship with diabetes, among elderly individuals living in urban areas in seven places in Brazil, according to gender. This is a cross-sectional study carried out with a probabilistic sample comprising 2,566 individuals with 6…	Ao CNPq (n. 555082/2006-7) e à Capes (n. BEX12339/13-0) We thank CNPq (n. 555082/2006-7) and Capes (n. BEX12339/13-0)		Cadernos de Saúde Pública			FapUNIFESP (SciELO)	0102-311X, 1678-4464	Aged; Aged, 80 and over; Body Height; Body Mass Index; Brazil; Cross-Sectional Studies; Diabetes Mellitus; Female; Humans; Male; Obesity; Obesity, Abdominal; Racial Groups; Risk Factors; Socioeconomic Factors; Urban Population; Waist Circumference; Waist-Hip Ratio	2016-10	2016	2016-11-03	2016-10	32	10	e00081315	All OA; Gold	Article	Moretto, Maria Clara; Fontaine, Anne Marie; de Almeida Merlo Sarzedo Garcia, Cássia; Neri, Anita Liberalesso; Guariento, Maria Elena	Moretto, Maria Clara (Universidade Estadual de Campinas, Campinas, Brasil., Universidade Estadual de Campinas, Universidade Estadual de Campinas, Campinas, Brazil); Fontaine, Anne Marie (Universidade do Porto, Porto, Portugal., Universidade do Porto, Universidade do Porto, Porto, Portugal); de Almeida Merlo Sarzedo Garcia, Cássia (Universidade Estadual de Campinas, Campinas, Brasil., Universidade…	Moretto, Maria Clara (State University of Campinas)	Moretto, Maria Clara (State University of Campinas); Fontaine, Anne Marie (University of Porto); de Almeida Merlo Sarzedo Garcia, Cássia (State University of Campinas); Neri, Anita Liberalesso (State University of Campinas); Guariento, Maria Elena (State University of Campinas)	State University of Campinas; University of Porto	grid.411087.b; grid.5808.5	Campinas; Porto	;	Brazil; Portugal	National Council for Scientific and Technological Development; Coordenação de Aperfeicoamento de Pessoal de Nível Superior		Brazil; Brazil			8	4	0.15	1.59		http://www.scielo.br/pdf/csp/v32n10/en_1678-4464-csp-32-10-e00081315.pdf	https://app.dimensions.ai/details/publication/pub.1011177952	4206 Public Health; 42 Health Sciences	Aging; Diabetes; Nutrition; Clinical Research; Obesity	Metabolic and endocrine
7298	pub.1110437304	10.1590/1413-812320182312.34972016	30539998			Políticas de Saúde e de Segurança Alimentar e Nutricional: desafios para o controle da obesidade infantil	The study analyzed the initiatives of prevention and control of childhood obesity, especially those of Adequate and Healthy Food Promotion (PAAS) which have been part of the policies of the Brazilian federal government for the last 15 years. All documents that feature PAAS initiatives in the food and nutrition security, as well as public health policy fields, were evaluated according to the follo…			Ciência & Saúde Coletiva			FapUNIFESP (SciELO)	1413-8123, 1678-4561	Brazil; Child; Food Supply; Health Education; Health Policy; Health Promotion; Humans; Pediatric Obesity	2018-12	2018	2018-12	2018-12	23	12	4143-4152	All OA; Gold	Article	Henriques, Patrícia; O’Dwyer, Gisele; Dias, Patricia Camacho; Barbosa, Roseane Moreira Sampaio; Burlandy, Luciene	Henriques, Patrícia (Universidade Federal Fluminense, Departamento de Nutrição Social, Faculdade de Nutrição, Universidade Federal Fluminense, Niterói, RJ, Brasil, patihenriques@gmail.com, Departamento de Nutrição Social, Faculdade de Nutrição, Universidade Federal Fluminense. R. Mario Santos Braga 30/4º, Centro. 24020-140 Niterói RJ Brasil. patihenriques@gmail.com); O’Dwyer, Gisele (Fundação Osw…		Henriques, Patrícia (Fluminense Federal University); O’Dwyer, Gisele (Oswaldo Cruz Foundation); Dias, Patricia Camacho (Fluminense Federal University); Barbosa, Roseane Moreira Sampaio (Fluminense Federal University); Burlandy, Luciene (Fluminense Federal University)	Fluminense Federal University; Oswaldo Cruz Foundation	grid.411173.1; grid.418068.3	Niterói; Rio de Janeiro	;	Brazil; Brazil						27	13	1.61	7.05	6	http://www.scielo.br/pdf/csc/v23n12/en_1413-8123-csc-23-12-4143.pdf	https://app.dimensions.ai/details/publication/pub.1110437304	4206 Public Health; 42 Health Sciences	Prevention; Obesity; Pediatric; Nutrition	Metabolic and endocrine
7293	pub.1091290254	10.1590/1980-5497201700020007	28832849			Excesso de peso e fatores associados em adolescentes de uma capital brasileira	OBJECTIVE:: To evaluate the prevalence of overweight in adolescents and its associated factors. METHODS:: A cross-sectional study in public and private schools in Goiania, Brazil. Socioeconomic status, family history of obesity, lifestyle, blood pressure and Body Mass Index were studied in a sample of 1,169 Brazilian youth aged 12 - 18 years, who attended public and private schools. Data were obt…	Fonte de financiamento: Conselho Nacional de Desenvolvimento Científico e Tecnológico (CNPq), processo n° 477626-2009/2. Baseado na dissertação de mestrado de Carolina de Souza Carneiro com o título de Fatores associados ao excesso de peso em adolescentes matriculados na rede de ensino pública e privada de uma capital brasileira, apresentada à Faculdade de Nutrição da Universidade Federal de Goiá…		Revista Brasileira de Epidemiologia			FapUNIFESP (SciELO)	1415-790X, 1980-5497	Adolescent; Brazil; Cross-Sectional Studies; Female; Humans; Male; Overweight; Prevalence; Risk Factors; Urban Health	2017-06	2017		2017-06	20	02	260-273	All OA; Gold	Article	de Souza Carneiro, Carolina; do Rosário Gondim Peixoto, Maria; Mendonça, Karla Lorena; Póvoa, Thaís Inácio Rolim; Nascente, Flávia Miquetichuc Nogueira; de Souza Veiga Jardim, Thiago; de Souza, Weimar Kunz Sebba Barroso; Sousa, Ana Luiza Lima; Jardim, Paulo César Brandão Veiga	de Souza Carneiro, Carolina (Liga de Hipertensão Arterial, Hospital das Clínicas, Universidade Federal de Goiás - Goiânia (GO), Brasil., Universidade Federal de Goiás, Hospital das Clínicas, Universidade Federal de Goiás, Goiânia, GO, Brazil); do Rosário Gondim Peixoto, Maria (Faculdade de Nutrição, Universidade Federal de Goiás - Goiânia (GO), Brasil., Universidade Federal de Goiás, Faculdade de…		de Souza Carneiro, Carolina (Universidade Federal de Goiás); do Rosário Gondim Peixoto, Maria (Universidade Federal de Goiás); Mendonça, Karla Lorena (Universidade Federal de Goiás); Póvoa, Thaís Inácio Rolim (Universidade Federal de Goiás); Nascente, Flávia Miquetichuc Nogueira (Universidade Federal de Goiás); de Souza Veiga Jardim, Thiago (Universidade Federal de Goiás; Universidade Federal de …	Universidade Federal de Goiás	grid.411195.9	Goiânia		Brazil	National Council for Scientific and Technological Development		Brazil			17	1	0.2	3.44		http://www.scielo.br/pdf/rbepid/v20n2/en_1980-5497-rbepid-20-02-00260.pdf	https://app.dimensions.ai/details/publication/pub.1091290254	4206 Public Health; 42 Health Sciences	Nutrition; Prevention; Obesity; Pediatric
7289	pub.1109931415	10.1590/1413-812320182311.13062016	30427461			Diabetes mellitus referida: incidência e determinantes, em coorte de idosos do município de São Paulo, Brasil, Estudo SABE – Saúde, Bem-Estar e Envelhecimento	To verify the association between the incidence of DM and predictors, in a cohort of elderly people. Elderly people (≥ 60 y) were analyzed, of both genders, participants of the SABE Survey, carried out in the city of São Paulo, Brazil, in 2000 (n = 2,143) and 2006 (n = 1,115). The study variables were: DM; demographic (gender, age group, education level, companionship in the residence), nutrition…	À Fundação de Amparo à Pesquisa do Estado de São Paulo (FAPESP) pelo apoio financeiro prestado. The authors would like to thank the Foundation for Research Support of the State of São Paulo (FAPESP) for the financial support provided.		Ciência & Saúde Coletiva			FapUNIFESP (SciELO)	1413-8123, 1678-4561	Abdominal Fat; Aged; Brazil; Cohort Studies; Diabetes Mellitus; Female; Humans; Incidence; Independent Living; Life Style; Logistic Models; Male; Middle Aged; Nutritional Status; Obesity; Surveys and Questionnaires	2018-11	2018	2018-11	2018-11	23	11	3913-3922	All OA; Gold	Article	de Almeida Roediger, Manuela; de Fátima Nunes Marucci, Maria; Gobbo, Luis Alberto; Dourado, Daiana Aparecida Quintiliano Scarpelli; Santos, Jair Licio Ferreira; de Oliveira Duarte, Yeda Aparecida; Lebrão, Maria Lúcia	de Almeida Roediger, Manuela (Universidade de São Paulo, Departamento de Nutrição, Faculdade de Saúde Pública, Universidade de São Paulo, São Paulo, SP, Brasil, manuela@usp.br, Departamento de Nutrição, Faculdade de Saúde Pública (FSP), Universidade de São Paulo (USP). Av. Dr. Arnaldo 715, Cerqueira César. 01246-904 São Paulo SP Brasil. manuela@usp.br); de Fátima Nunes Marucci, Maria (Universidad…		de Almeida Roediger, Manuela (Universidade de São Paulo); de Fátima Nunes Marucci, Maria (Universidade de São Paulo); Gobbo, Luis Alberto (São Paulo State University); Dourado, Daiana Aparecida Quintiliano Scarpelli (Universidade de São Paulo); Santos, Jair Licio Ferreira (Universidade de São Paulo); de Oliveira Duarte, Yeda Aparecida (Universidade de São Paulo); Lebrão, Maria Lúcia (Universidade…	São Paulo State University; Universidade de São Paulo	grid.410543.7; grid.11899.38	São Paulo; São Paulo	;	Brazil; Brazil	São Paulo Research Foundation		Brazil			2	0		0.52		http://www.scielo.br/j/csc/a/PcxDThQd78ML6cy9LDqdVsM/?lang=pt&format=pdf	https://app.dimensions.ai/details/publication/pub.1109931415	4206 Public Health; 42 Health Sciences	Prevention; Nutrition; Obesity; Aging	Cardiovascular; Oral and gastrointestinal; Cancer; Stroke
[truncated: 49,842 more rows]
[truncated: 4 more columns]

## Sheet: Dim. Publications ResOrg
"About the data: Analytical views - Research Organization - Exported on Sep 30, 2023. Criteria: '(obesidade AND Brasil) OR (obesity AND Brazil)' in full data; Publication Year is 2024 or 2023 or 2022 or 2021 or 2020 or 2019 or 2018 or 2017 or 2016 or 2015 or 2014 or 2013 or 2012 or 2011 or 2010 or 2009 or 2008 or 2007 or 2006 or 2005 or 2004; Country/Territory is Brazil. © 2023 Digital Science &a…
ID	Name	Country	Publications	Citations	Citations (mean)
grid.11899.38	Universidade de São Paulo (USP)	Brazil	15954	406312	25.47
grid.411249.b	Federal University of São Paulo (UNIFESP)	Brazil	6045	160029	26.47
grid.411087.b	State University of Campinas (UNICAMP )	Brazil	5468	126950	23.22
grid.8430.f	Universidade Federal de Minas Gerais (UFMG)	Brazil	4171	128141	30.72
grid.8532.c	Federal University of Rio Grande do Sul (UFRGS)	Brazil	4115	126607	30.77
grid.410543.7	São Paulo State University (UNESP)	Brazil	3934	57747	14.68
[truncated: 494 more rows]

## Sheet: Dim. Publications Funders
"About the data: Analytical views - Funder - Exported on Sep 30, 2023. Criteria: '(obesidade AND Brasil) OR (obesity AND Brazil)' in full data; Publication Year is 2024 or 2023 or 2022 or 2021 or 2020 or 2019 or 2018 or 2017 or 2016 or 2015 or 2014 or 2013 or 2012 or 2011 or 2010 or 2009 or 2008 or 2007 or 2006 or 2005 or 2004; Country/Territory is Brazil. © 2023 Digital Science &amp; Research So…
[truncated: 501 more rows]

[truncated: 5 more sheets: Dim. Grants, Dim. Grants Funders, Dim. Clinical Trials, Google Trends Obesidade, Google Trends GeoMap Obesidade]
